# Supplementary material for: Effect of a scaled-up quality improvement intervention on health workers’ competence on neonatal resuscitation in simulated settings in public hospitals: A pre-post study in Nepal
Source: PLoS One. 2021 Apr 29;16(4):e0250762. doi: 10.1371/journal.pone.0250762 (PMC8084235; doi:10.1371/journal.pone.0250762)
Supplement: S1 Dataset — (CSV) [file pone.0250762.s003.csv]

Basic_Refresher	Hospital_ID	Location_by_volume	HighVolume1	MidVolume1	LowVolume1	PARTICIPANTS_NUMBER	TOTAL_PRE_SCORE	percentage_pre_test	pass_fail_pretest	Recoded_pretest_passfail_knowledge	POST_TEST_SCORE	percentage_POST_TEST	pass_fail_post_test	Ref_test_score	Ref_test_percentage	Ref_test_pass_fail	Recoded_ref_passfail	OSCE_SCORE	Percentage_OSCE_score	OSCE_pass_fail	OSCE_refresher	ref_OSCE_percentage	Ref_OSCE_pass_fail	Recoded_OSCE_passfail	SN3	SN4	Years_grouped	SN14	SN15	SN17	SN18	SN19	SN20	SN21	A1	A2	A3	A4	A5	A6	A7	A8	A9	A10	A11	A12	A13	A14	A15
1	4	1	1	0	0	0	16	94.1176470588235	1	1	17	100	1	11	64.7058823529412	0	3	18	100	1	18	100	1	1	21	2	1	1	2	2	2	2	1	1	2	1	3	3	2	2	1	3	3	4	3	2	2	4	4
1	4	1	1	0	0	0	17	100	1	1	17	100	1	9	52.9411764705882	0	3											99	99	99	99	99	99	99	2	1	3	3	2	2	1	3	4	4	3	2	2	4	4
1	4	1	1	0	0	0	12	70.5882352941177	0	3	14	82.3529411764706	1	14	82.3529411764706	1	1	18	100	1	16	88.8888888888889	1	1	24	2	1	1.5	2	99	1	2	1	2	2	1	3	1	2	4	2	3	4	4	2	2	2	1	4
1	7	1	1	0	0	0	17	100	1	1	17	100	1	17	100	1	1	17	94.4444444444444	1	16	88.8888888888889	1	1	35	2	4	15	2	1	2	2	1	1	2	1	3	3	2	2	1	3	4	4	3	2	2	4	4
1	1	2	0	1	0	1	16	94.1176470588235	1	1	14	82.3529411764706	1	17	100	1	1	18	100	1	17	94.4444444444444	1	1	50	2	6	30	1	4	1	1	3	1	2	1	3	3	2	2	1	3	4	4	3	2	2	4	3
2	1	2	0	1	0	1	0	0	0	3	13	76.4705882352941	0					14	77.7777777777778	1					20	2	1	1.6	1	1	2	1	2	1	99	99	99	99	99	99	99	99	99	99	99	99	99	99	99
1	1	2	0	1	0	1	16	94.1176470588235	1	1	16	94.1176470588235	1	17	100	1	1	18	100	1	14	77.7777777777778	0	3	32	2	2	2	1	3	1	1	3	1	2	1	3	3	2	2	1	3	4	2	3	2	2	4	4
1	2	1	1	0	0	1	17	100	1	1	13	76.4705882352941	0	16	94.1176470588235	1	1	18	100	1	17	94.4444444444444	1	1	42	2	6	22	1	1	1	1	4	1	2	1	3	3	2	2	1	3	4	4	3	2	2	4	4
2	2	1	1	0	0	1	0	0	0	3	17	100	1					15	83.3333333333333	1					45	2	6	24	1	1	2	1	2	1	99	99	99	99	99	99	99	99	99	99	99	99	99	99	99
1	2	1	1	0	0	1	16	94.1176470588235	1	1	17	100	1	17	100	1	1	18	100	1	17	94.4444444444444	1	1	37	2	5	17	1	1	2	1	5	1	2	1	3	3	2	2	1	3	4	4	3	2	2	1	4
1	2	1	1	0	0	1	15	88.2352941176471	1	1	17	100	1	16	94.1176470588235	1	1	18	100	1	18	100	1	1	42	2	5	20	1	6	1	1	5	1	3	1	3	3	2	2	4	3	4	4	3	2	2	4	4
2	3	3	0	0	1	1	0	0	0	3	12	70.5882352941177	0					15	83.3333333333333	1					30	1	3	7	1	1	1	1	2	1	99	99	99	99	99	99	99	99	99	99	99	99	99	99	99
2	4	1	1	0	0	1	0	0	0	3	11	64.7058823529412	0					12	66.6666666666667	0					30	2	3	6	1	1	2	1	2	1	99	99	99	99	99	99	99	99	99	99	99	99	99	99	99
2	4	1	1	0	0	1	0	0	0	3	17	100	1					18	100	1					21	2	2	3	1	1	2	2	1	1	99	99	99	99	99	99	99	99	99	99	99	99	99	99	99
1	4	1	1	0	0	1	17	100	1	1	12	70.5882352941177	0	16	94.1176470588235	1	1	18	100	1	17	94.4444444444444	1	1		2	6	29	2	1	1	2	1	2	2	1	3	3	2	2	1	3	4	4	3	2	2	4	4
1	4	1	1	0	0	1	17	100	1	1	17	100	1	17	100	1	1	18	100	1					19	2	3	8	2	3	2	2	1	1	2	1	3	3	2	2	1	3	4	4	3	2	2	4	4
2	4	1	1	0	0	1	0	0	0	3	15	88.2352941176471	1					14	77.7777777777778	1					40	2	6	21	1	1	1	1	3	1	99	99	99	99	99	99	99	99	99	99	99	99	99	99	99
1	4	1	1	0	0	1	10	58.8235294117647	0	3	17	100	1	13	76.4705882352941	0	3	18	100	1	16	88.8888888888889	1	1	29	2	2	4	2	2	2	1	2	1	2	1	3	1	2	3	1	3	1	1	4	4	4	4	4
1	5	2	0	1	0	1	16	94.1176470588235	1	1	17	100	1	17	100	1	1	17	94.4444444444444	1	18	100	1	1	30	2	3	10	1	1	2	2	1	1	2	1	3	3	2	2	1	3	4	4	4	2	2	4	4
1	5	2	0	1	0	1	15	88.2352941176471	1	1	16	94.1176470588235	1	14	82.3529411764706	1	1	17	94.4444444444444	1	18	100	1	1	28	2	2	4	1	1	1	1	4	1	2	3	3	1	2	2	1	3	4	4	3	2	2	4	4
2	5	2	0	1	0	1	0	0	0	3	15	88.2352941176471	1					18	100	1					24	2	2	4	1	6	1	1	4	1	99	99	99	99	99	99	99	99	99	99	99	99	99	99	99
1	6	1	1	0	0	1	16	94.1176470588235	1	1	17	100	1	2	11.7647058823529	0	3	15	83.3333333333333	1					28	2	3	7	2	1	1	1	2	1	2	1	3	3	2	3	1	3	4	4	3	2	2	4	4
2	6	1	1	0	0	1	0	0	0	3	13	76.4705882352941	0												48	2	6	30	1	6	1	1	5	1	99	99	99	99	99	99	99	99	99	99	99	99	99	99	99
1	6	1	1	0	0	1	11	64.7058823529412	0	3	17	100	1	16	94.1176470588235	1	1	12	66.6666666666667	0					54	2	6	33	2	1	2	1	1	1	3	3	3	3	2	2	3	1	4	4	3	2	2	2	1
2	6	1	1	0	0	1	0	0	0	3	15	88.2352941176471	1												24	1	2	3	1	1	1	1	2	1	99	99	99	99	99	99	99	99	99	99	99	99	99	99	99
1	6	1	1	0	0	1	14	82.3529411764706	1	1	17	100	1	15	88.2352941176471	1	1	18	100	1					24	1	2	5	1	1	1	1	2	1	2	1	3	2	2	3	2	3	4	4	3	2	2	4	4
2	6	1	1	0	0	1	0	0	0	3	15	88.2352941176471	1												22	2	1	1	1	1	1	1	1	1	99	99	99	99	99	99	99	99	99	99	99	99	99	99	99
1	7	1	1	0	0	1	17	100	1	1	17	100	1	17	100	1	1	18	100	1	14	77.7777777777778	0	3	40	2	5	17	2	1	1	1	5	1	2	1	3	3	2	2	1	3	4	4	3	2	2	4	4
2	7	1	1	0	0	1	0	0	0	3	13	76.4705882352941	0					17	94.4444444444444	1					35	2	5	16	1	1	2	2	1	1	99	99	99	99	99	99	99	99	99	99	99	99	99	99	99
1	7	1	1	0	0	1	16	94.1176470588235	1	1	17	100	1	17	100	1	1	18	100	1	18	100	1	1	30	2	3	6	1	1	2	1	2	1	2	1	3	3	2	2	1	3	4	4	3	2	2	1	4
1	7	1	1	0	0	1	16	94.1176470588235	1	1	17	100	1	16	94.1176470588235	1	1	16	88.8888888888889	1	17	94.4444444444444	1	1	29	2	3	6	2	1	2	1	2	1	2	1	3	3	2	3	1	3	4	4	3	2	2	4	4
2	7	1	1	0	0	1	0	0	0	3	17	100	1					18	100	1					30	2	2	4	1	1	1	1	5	1	99	99	99	99	99	99	99	99	99	99	99	99	99	99	99
2	7	1	1	0	0	1	0	0	0	3	16	94.1176470588235	1					15	83.3333333333333	1					24	2	2	2	1	1	1	1	5	1	99	99	99	99	99	99	99	99	99	99	99	99	99	99	99
2	7	1	1	0	0	1	0	0	0	3	17	100	1					18	100	1					26	2	2	4	2	2	1	1	3	1	99	99	99	99	99	99	99	99	99	99	99	99	99	99	99
2	7	1	1	0	0	1	0	0	0	3	17	100	1					17	94.4444444444444	1					23	2	2	2	1	1	1	1	3	1	99	99	99	99	99	99	99	99	99	99	99	99	99	99	99
1	7	1	1	0	0	1	17	100	1	1	17	100	1	17	100	1	1	18	100	1	18	100	1	1	25	2	3	6	2	4	1	1	5	1	2	1	3	3	2	2	1	3	4	4	3	2	2	4	4
1	7	1	1	0	0	1	14	82.3529411764706	1	1	14	82.3529411764706	1	15	88.2352941176471	1	1	14	77.7777777777778	1	18	100	1	1	23	2	2	3	2	1	2	2	1	99	2	1	3	3	2	3	3	3	3	4	3	2	2	4	4
2	7	1	1	0	0	1	0	0	0	3	13	76.4705882352941	0												28	2	1	1	2	1	2	2	1	1	99	99	99	99	99	99	99	99	99	99	99	99	99	99	99
2	8	2	0	1	0	1	0	0	0	3	17	100	1												34	2	4	14	1	1	1	1	3	1	99	99	99	99	99	99	99	99	99	99	99	99	99	99	99
1	8	2	0	1	0	1	15	88.2352941176471	1	1	14	82.3529411764706	1	17	100	1	1	15	83.3333333333333	1	18	100	1	1	23	2	2	3	1	5	1	1	4	1	2	1	3	3	2	2	4	3	4	4	3	2	3	4	4
2	8	2	0	1	0	1	0	0	0	3	14	82.3529411764706	1					18	100	1					29	2	1	.1	2	1	2	2	1	1	99	99	99	99	99	99	99	99	99	99	99	99	99	99	99
2	9	3	0	0	1	1	0	0	0	3	17	100	1												40	2	4	15	1	5	1	1	3	1	99	99	99	99	99	99	99	99	99	99	99	99	99	99	99
2	10	2	0	1	0	1	0	0	0	3	15	88.2352941176471	1					16	88.8888888888889	1					22	2	1	1	1	1	2	2	1	1	99	99	99	99	99	99	99	99	99	99	99	99	99	99	99
1	10	2	0	1	0	1	14	82.3529411764706	1	1	17	100	1	15	88.2352941176471	1	1	13	72.2222222222222	0	15	83.3333333333333	1	1	6	2	2	2	2	1	1	2	1	1	2	1	3	4	2	3	4	3	4	4	3	2	2	4	4
1	10	2	0	1	0	1	12	70.5882352941177	0	3	17	100	1	3	17.6470588235294	0	3	18	100	1	18	100	1	1	20	2	1	1	2	1	2	2	1	1	2	1	3	2	2	3	2	3	4	1	4	2	2	4	4
2	10	2	0	1	0	1	0	0	0	3	3	17.6470588235294	0					17	94.4444444444444	1					24	2	1	1.4	1	1	2	2	1	1	99	99	99	99	99	99	99	99	99	99	99	99	99	99	99
2	10	2	0	1	0	1	0	0	0	3	16	94.1176470588235	1					18	100	1					20	2	1	1	1	1	1	1	2	1	99	99	99	99	99	99	99	99	99	99	99	99	99	99	99
2	1	2	0	1	0	2	0	0	0	3	16	94.1176470588235	1					15	83.3333333333333	1					38	2	3	8	2	1	2	1	3	1	99	99	99	99	99	99	99	99	99	99	99	99	99	99	99
1	1	2	0	1	0	2	15	88.2352941176471	1	1	17	100	1	15	88.2352941176471	1	1	18	100	1	15	83.3333333333333	1	1	50	2	6	30	2	1	2	2	1	1	2	1	3	3	2	2	1	3	4	4	3	2	1	4	4
2	1	2	0	1	0	2	0	0	0	3	17	100	1					17	94.4444444444444	1					24	2	2	5	1	1	1	1	4	1	99	99	99	99	99	99	99	99	99	99	99	99	99	99	99
1	2	1	1	0	0	2	17	100	1	1	16	94.1176470588235	1	17	100	1	1	18	100	1	15	83.3333333333333	1	1	37	2	5	18	1	1	1	1	4	1	2	1	3	3	2	2	1	3	4	4	3	2	2	4	4
1	2	1	1	0	0	2	15	88.2352941176471	1	1	17	100	1	14	82.3529411764706	1	1	17	94.4444444444444	1	15	83.3333333333333	1	1	27	2	1	1	2	5	2	1	2	1	2	1	3	3	2	2	4	3	4	4	4	2	2	4	4
1	2	1	1	0	0	2	17	100	1	1	16	94.1176470588235	1	17	100	1	1	17	94.4444444444444	1	15	83.3333333333333	1	1	24	2	2	3	2	6	1	1	2	1	2	1	3	3	2	2	1	3	4	4	3	2	2	4	4
2	2	1	1	0	0	2	0	0	0	3	17	100	1					18	100	1					22	2	2	3	1	1	2	2	1	1	99	99	99	99	99	99	99	99	99	99	99	99	99	99	99
1	2	1	1	0	0	2	16	94.1176470588235	1	1	17	100	1	16	94.1176470588235	1	1	18	100	1	13	72.2222222222222	0	3	33	2	4	12	1	6	1	1	3	1	1	1	3	3	2	2	1	3	4	4	3	2	2	4	4
2	2	1	1	0	0	2	0	0	0	3	17	100	1					16	88.8888888888889	1					24	2	2	2	1	6	1	1	2	1	99	99	99	99	99	99	99	99	99	99	99	99	99	99	99
2	2	1	1	0	0	2	0	0	0	3	16	94.1176470588235	1					18	100	1					35	2	4	15	1	1	1	1	3	0	99	99	99	99	99	99	99	99	99	99	99	99	99	99	99
1	3	3	0	0	1	2	16	94.1176470588235	1	1	17	100	1	15	88.2352941176471	1	1	18	100	1	17	94.4444444444444	1	1	28	2	3	7	2	4	1	1	3	1	2	1	3	3	2	2	1	3	4	4	3	2	2	2	4
1	3	3	0	0	1	2	14	82.3529411764706	1	1	17	100	1	16	94.1176470588235	1	1	17	94.4444444444444	1	16	88.8888888888889	1	1	32	1	3	8	1	1	1	1	2	99	2	1	3	3	2	2	2	1	4	1	3	2	2	4	4
1	4	1	1	0	0	2	17	100	1	1	16	94.1176470588235	1	17	100	1	1	18	100	1	14	77.7777777777778	0	3	55	2	5	16	2	5	2	2	2	2	2	1	3	3	2	2	1	3	4	4	3	2	2	4	4
2	4	1	1	0	0	2	0	0	0	3	13	76.4705882352941	0					18	100	1					22	2	2	2	1	1	2	2	1	1	99	99	99	99	99	99	99	99	99	99	99	99	99	99	99
2	4	1	1	0	0	2	0	0	0	3	16	94.1176470588235	1					18	100	1					20	2	2	2	1	1	2	2	1	1	99	99	99	99	99	99	99	99	99	99	99	99	99	99	99
2	4	1	1	0	0	2	0	0	0	3	16	94.1176470588235	1					17	94.4444444444444	1						2	6	29	1	2	1	1	2	1	99	99	99	99	99	99	99	99	99	99	99	99	99	99	99
2	4	1	1	0	0	2	0	0	0	3	16	94.1176470588235	1					17	94.4444444444444	1					26	2	3	6	1	1	2	2	1	1	99	99	99	99	99	99	99	99	99	99	99	99	99	99	99
1	4	1	1	0	0	2	13	76.4705882352941	0	3	17	100	1	16	94.1176470588235	1	1	18	100	1	17	94.4444444444444	1	1	26	2	2	5	2	1	2	1	2	1	2	1	3	3	2	2	1	3	4	3	4	2	4	4	1
1	4	1	1	0	0	2	15	88.2352941176471	1	1	16	94.1176470588235	1	16	94.1176470588235	1	1	18	100	1	18	100	1	1	26	2	2	3	2	4	1	1	4	1	2	1	3	3	2	3	1	4	4	4	3	2	2	4	4
1	4	1	1	0	0	2	15	88.2352941176471	1	1	17	100	1	17	100	1	1				18	100	1	1	43	2	6	22	2	1	2	2	1	1	2	3	3	3	2	2	1	3	4	1	3	2	2	4	4
2	4	1	1	0	0	2	0	0	0	3	9	52.9411764705882	0														2	2.6	2	1	2	2	2	1	99	99	99	99	99	99	99	99	99	99	99	99	99	99	99
1	4	1	1	0	0	2	14	82.3529411764706	1	1	11	64.7058823529412	0	16	94.1176470588235	1	1	18	100	1					39	2	2	2	1	1	2	1	1	1	2	1	3	3	2	3	1	3	4	4	4	2	2	4	4
2	5	2	0	1	0	2	0	0	0	3	15	88.2352941176471	1					18	100	1					30	2	2	4	1	6	1	1	4	1	99	99	99	99	99	99	99	99	99	99	99	99	99	99	99
1	6	1	1	0	0	2	15	88.2352941176471	1	1	16	94.1176470588235	1	14	82.3529411764706	1	1	15	83.3333333333333	1					26	2	2	2	2	1	2	1	2	1	2	3	3	3	2	3	1	3	4	4	3	2	2	4	4
2	6	1	1	0	0	2	0	0	0	3	16	94.1176470588235	1												32	2	4	15	1	1	1	1	5	1	99	99	99	99	99	99	99	99	99	99	99	99	99	99	99
1	6	1	1	0	0	2	14	82.3529411764706	1	1	16	94.1176470588235	1	15	88.2352941176471	1	1	14	77.7777777777778	1					32	2	4	12	2	1	2	2	2	1	2	1	3	3	4	2	1	3	4	4	4	2	2	2	4
2	6	1	1	0	0	2	0	0	0	3	14	82.3529411764706	1												59	2	5	20	1	2	1	1	2	1	99	99	99	99	99	99	99	99	99	99	99	99	99	99	99
1	7	1	1	0	0	2	17	100	1	1	17	100	1	17	100	1	1	18	100	1	17	94.4444444444444	1	1	39	2	2	5	2	1	1	1	2	1	2	1	3	3	2	2	1	3	4	4	3	2	2	4	4
1	7	1	1	0	0	2	17	100	1	1	17	100	1	17	100	1	1	17	94.4444444444444	1	18	100	1	1	27	2	3	7	1	3	1	1	5	1	2	1	3	3	2	2	1	3	4	4	3	2	2	4	4
1	7	1	1	0	0	2	15	88.2352941176471	1	1	17	100	1	17	100	1	1	16	88.8888888888889	1	18	100	1	1	25	2	2	5	1	1	1	1	2	99	2	1	3	3	2	2	2	3	3	4	3	2	2	4	4
1	7	1	1	0	0	2	13	76.4705882352941	0	3	17	100	1	17	100	1	1	13	72.2222222222222	0	18	100	1	1	29	2	2	5	2	1	2	1	2	99	2	1	3	3	2	3	2	3	4	4	3	2	4	2	4
2	7	1	1	0	0	2	0	0	0	3	16	94.1176470588235	1					18	100	1					22	2	2	3	1	1	1	1	4	1	99	99	99	99	99	99	99	99	99	99	99	99	99	99	99
2	7	1	1	0	0	2	0	0	0	3	13	76.4705882352941	0					15	83.3333333333333	1					37	2	4	15	1	1	1	2	1	1	99	99	99	99	99	99	99	99	99	99	99	99	99	99	99
2	7	1	1	0	0	2	0	0	0	3	17	100	1					16	88.8888888888889	1					24	2	2	4	1	1	1	1	2	1	99	99	99	99	99	99	99	99	99	99	99	99	99	99	99
2	7	1	1	0	0	2	0	0	0	3	17	100	1					17	94.4444444444444	1					36	2	5	17	1	5	1	1	3	1	99	99	99	99	99	99	99	99	99	99	99	99	99	99	99
1	8	2	0	1	0	2	17	100	1	1	17	100	1	17	100	1	1	14	77.7777777777778	1	18	100	1	1	32	2	3	10	1	4	1	1	3	1	2	1	3	3	2	2	1	3	4	4	3	2	2	4	4
2	8	2	0	1	0	2	0	0	0	3	17	100	1												33	2	4	12	1	1	1	1	1	1	99	99	99	99	99	99	99	99	99	99	99	99	99	99	99
1	8	2	0	1	0	2	11	64.7058823529412	0	3	14	82.3529411764706	1	14	82.3529411764706	1	1	11	61.1111111111111	0	13	72.2222222222222	0	3	22	2	2	2	2	1	1	1	2	1	2	2	1	3	2	2	4	3	4	2	3	4	3	4	4
1	9	3	0	0	1	2	11	64.7058823529412	0	3	17	100	1	15	88.2352941176471	1	1	18	100	1					32	2	4	11	1	1	1	2	1	1	2	3	3	2	2	2	1	3	3	4	4	4	1	4	4
2	9	3	0	0	1	2	0	0	0	3	17	100	1												34	2	2	2	1	3	1	1	3	1	99	99	99	99	99	99	99	99	99	99	99	99	99	99	99
1	9	3	0	0	1	2	15	88.2352941176471	1	1	14	82.3529411764706	1	16	94.1176470588235	1	1	17	94.4444444444444	1					20	1	1	1	2	1	1	1	5	1	2	1	3	3	2	2	2	3	4	3	3	2	2	4	4
2	10	2	0	1	0	2	0	0	0	3	16	94.1176470588235	1					17	94.4444444444444	1					26	2	1	1.4	1	1	2	1	1	1	99	99	99	99	99	99	99	99	99	99	99	99	99	99	99
1	10	2	0	1	0	2	14	82.3529411764706	1	1	16	94.1176470588235	1	14	82.3529411764706	1	1	10	55.5555555555556	0	16	88.8888888888889	1	1	22	2	1	1	1	1	2	1	1	1	2	1	3	3	2	2	2	1	4	4	4	2	2	4	4
2	10	2	0	1	0	2	0	0	0	3	10	58.8235294117647	0					18	100	1					21	2	1	1	2	1	2	2	1	1	99	99	99	99	99	99	99	99	99	99	99	99	99	99	99
1	10	2	0	1	0	2	9	52.9411764705882	0	3	11	64.7058823529412	0	10	58.8235294117647	0	3	15	83.3333333333333	1	18	100	1	1	21	2	1	1	2	1	2	2	1	1	2	1	3	2	2	3	2	4	3	4	4	1	2	1	4
2	10	2	0	1	0	2	0	0	0	3	3	17.6470588235294	0					18	100	1					20	2	1	1.4	1	1	2	2	1	1	99	99	99	99	99	99	99	99	99	99	99	99	99	99	99
1	10	2	0	1	0	2	16	94.1176470588235	1	1	16	94.1176470588235	1	15	88.2352941176471	1	1	18	100	1	17	94.4444444444444	1	1	54	2	6	30	1	6	1	1	5	1	2	1	3	3	2	2	1	1	4	4	3	2	2	4	4
1	1	2	0	1	0	3	16	94.1176470588235	1	1	17	100	1	12	70.5882352941177	0	3	18	100	1	15	83.3333333333333	1	1	23	2	2	3	1	2	1	1	2	1	2	1	3	3	2	2	1	3	4	4	4	2	2	4	4
2	1	2	0	1	0	3	0	0	0	3	15	88.2352941176471	1					15	83.3333333333333	1					50	2	6	31	1	1	2	1	1	99	99	99	99	99	99	99	99	99	99	99	99	99	99	99	99
2	1	2	0	1	0	3	0	0	0	3	17	100	1					14	77.7777777777778	1					32	2	4	12	1	1	1	1	1	1	99	99	99	99	99	99	99	99	99	99	99	99	99	99	99
1	2	1	1	0	0	3	16	94.1176470588235	1	1	17	100	1	17	100	1	1	18	100	1	17	94.4444444444444	1	1	31	2	4	11	2	6	1	1	2	1	2	1	3	3	2	2	2	3	4	4	3	2	2	4	4
1	2	1	1	0	0	3	15	88.2352941176471	1	1	17	100	1	17	100	1	1	18	100	1	17	94.4444444444444	1	1	40	1	2	4	1	5	2	1	2	1	2	1	3	3	2	2	4	3	4	4	4	2	2	4	4
2	2	1	1	0	0	3	0	0	0	3	17	100	1					18	100	1					53	2	6	30	1	1	2	1	5	1	99	99	99	99	99	99	99	99	99	99	99	99	99	99	99
1	2	1	1	0	0	3	17	100	1	1	17	100	1	17	100	1	1	17	94.4444444444444	1	18	100	1	1	21	2	1	1	2	1	2	1	1	3	2	1	3	3	2	2	1	3	4	4	3	2	2	4	4
2	2	1	1	0	0	3	0	0	0	3	17	100	1					18	100	1					25	2	1	1	1	1	1	1	5	1	99	99	99	99	99	99	99	99	99	99	99	99	99	99	99
2	2	1	1	0	0	3	0	0	0	3	17	100	1					18	100	1					23	2	2	3	1	6	1	99	3	1	99	99	99	99	99	99	99	99	99	99	99	99	99	99	99
1	2	1	1	0	0	3	15	88.2352941176471	1	1	17	100	1	17	100	1	1	18	100	1	18	100	1	1	23	2	2	3	2	6	1	1	3	1	1	1	3	3	2	2	1	3	4	4	3	2	2	1	4
1	3	3	0	0	1	3	14	82.3529411764706	1	1	15	88.2352941176471	1	9	52.9411764705882	0	3	18	100	1	17	94.4444444444444	1	1	25	2	2	3	2	1	2	2	1	1	2	3	3	3	2	3	2	3	4	4	3	2	2	4	4
1	4	1	1	0	0	3	12	70.5882352941177	0	3	17	100	1	14	82.3529411764706	1	1	18	100	1	15	83.3333333333333	1	1	30	2	2	3	2	1	2	2	1	1	2	1	3	1	2	3	2	2	4	4	4	2	2	4	4
2	4	1	1	0	0	3	0	0	0	3	15	88.2352941176471	1					18	100	1					20	2	2	3	2	1	2	2	1	1	99	99	99	99	99	99	99	99	99	99	99	99	99	99	99
2	4	1	1	0	0	3	0	0	0	3	17	100	1					16	88.8888888888889	1					39	2	4	13	1	2	1	1	2	1	99	99	99	99	99	99	99	99	99	99	99	99	99	99	99
2	4	1	1	0	0	3	0	0	0	3	15	88.2352941176471	1					13	72.2222222222222	0					19	2	1	1.5	1	1	2	1	2	1	99	99	99	99	99	99	99	99	99	99	99	99	99	99	99
2	4	1	1	0	0	3	0	0	0	3	17	100	1					16	88.8888888888889	1					22	2	2	3	1	1	2	2	1	1	99	99	99	99	99	99	99	99	99	99	99	99	99	99	99
1	5	2	0	1	0	3	9	52.9411764705882	0	3	16	94.1176470588235	1	16	94.1176470588235	1	1	18	100	1	6	33.3333333333333	0	3	24	2	2	4	2	3	1	1	3	1	2	3	3	1	2	3	2	3	2	3	4	2	3	4	4
2	6	1	1	0	0	3	0	0	0	3	15	88.2352941176471	1												32	2	4	15	1	1	1	1	5	1	99	99	99	99	99	99	99	99	99	99	99	99	99	99	99
1	6	1	1	0	0	3	12	70.5882352941177	0	3	17	100	1	14	82.3529411764706	1	1	16	88.8888888888889	1					35	1	4	12	2	1	2	1	2	1	2	3	3	3	2	3	4	3	4	1	3	4	2	4	4
2	6	1	1	0	0	3	0	0	0	3	15	88.2352941176471	1														4	12	1	2	1	1	2	1	99	99	99	99	99	99	99	99	99	99	99	99	99	99	99
1	6	1	1	0	0	3	10	58.8235294117647	0	3	17	100	1	11	64.7058823529412	0	3	16	88.8888888888889	1					43	1	4	15	2	1	2	1	1	1	2	1	3	1	3	3	1	1	3	1	2	2	2	4	4
2	7	1	1	0	0	3	0	0	0	3	17	100	1					14	77.7777777777778	1					40	2	5	17	1	1	1	1	1	1	99	99	99	99	99	99	99	99	99	99	99	99	99	99	99
1	7	1	1	0	0	3	17	100	1	1	17	100	1	16	94.1176470588235	1	1	17	94.4444444444444	1	12	66.6666666666667	0	3	29	2	2	5	2	1	1	1	5	1	2	1	3	3	2	2	1	3	4	4	3	2	2	4	4
1	7	1	1	0	0	3	17	100	1	1	16	94.1176470588235	1	16	94.1176470588235	1	1	18	100	1	18	100	1	1	27	2	3	8	1	1	2	1	3	1	2	1	3	3	2	2	1	3	4	4	3	2	2	4	4
1	7	1	1	0	0	3	12	70.5882352941177	0	3	17	100	1	14	82.3529411764706	1	1	17	94.4444444444444	1	15	83.3333333333333	1	1	23	2	2	4	2	1	2	2	1	1	2	1	3	3	2	3	2	3	1	4	2	2	4	4	4
2	7	1	1	0	0	3	0	0	0	3	16	94.1176470588235	1					18	100	1					31	2	2	4	1	1	2	2	1	1	99	99	99	99	99	99	99	99	99	99	99	99	99	99	99
2	7	1	1	0	0	3	0	0	0	3	17	100	1					16	88.8888888888889	1					22	2	3	6	2	3	2	2	1	1	99	99	99	99	99	99	99	99	99	99	99	99	99	99	99
1	7	1	1	0	0	3	13	76.4705882352941	0	3	17	100	1	17	100	1	1	17	94.4444444444444	1	16	88.8888888888889	1	1	22	2	1	1.5	2	3	1	1	4	1	2	1	3	2	2	2	1	4	4	1	4	2	2	4	4
2	8	2	0	1	0	3	0	0	0	3	17	100	1												28	2	3	6	1	1	1	1	1	1	99	99	99	99	99	99	99	99	99	99	99	99	99	99	99
1	8	2	0	1	0	3	15	88.2352941176471	1	1	17	100	1	14	82.3529411764706	1	1	17	94.4444444444444	1	18	100	1	1	29	2	2	5.5	1	1	1	1	2	1	2	1	3	3	2	3	1	3	4	4	3	2	2	1	4
2	9	3	0	0	1	3	0	0	0	3	17	100	1												30	2	1	1	2	3	1	1	3	1	99	99	99	99	99	99	99	99	99	99	99	99	99	99	99
1	9	3	0	0	1	3	13	76.4705882352941	0	3	17	100	1	17	100	1	1	18	100	1					20	2	1	.1	2	1	2	2	1	1	2	1	3	2	2	2	1	3	4	2	4	4	2	4	4
2	9	3	0	0	1	3	0	0	0	3	14	82.3529411764706	1												23	2	2	3	1	6	1	1	5	1	99	99	99	99	99	99	99	99	99	99	99	99	99	99	99
2	10	2	0	1	0	3	0	0	0	3	14	82.3529411764706	1					16	88.8888888888889	1					22	2	1	1	1	1	2	2	1	1	99	99	99	99	99	99	99	99	99	99	99	99	99	99	99
1	10	2	0	1	0	3	12	70.5882352941177	0	3	13	76.4705882352941	0	15	88.2352941176471	1	1	18	100	1	16	88.8888888888889	1	1	22	2	1	1	1	1	2	2	1	1	2	1	3	3	2	2	2	1	4	4	4	2	2	4	4
2	10	2	0	1	0	3	0	0	0	3	15	88.2352941176471	1					17	94.4444444444444	1					23	2	2	2	1	1	1	1	3	1	99	99	99	99	99	99	99	99	99	99	99	99	99	99	99
2	10	2	0	1	0	3	0	0	0	3	15	88.2352941176471	1					15	83.3333333333333	1					6	2	2	3	1	1	2	2	1	1	99	99	99	99	99	99	99	99	99	99	99	99	99	99	99
2	1	2	0	1	0	4	0	0	0	3	17	100	1					14	77.7777777777778	1					25	2	2	4	1	1	1	1	3	1	99	99	99	99	99	99	99	99	99	99	99	99	99	99	99
2	2	1	1	0	0	4	0	0	0	3	16	94.1176470588235	1					18	100	1					22	2	2	2	1	1	1	1	5	1	99	99	99	99	99	99	99	99	99	99	99	99	99	99	99
2	2	1	1	0	0	4	0	0	0	3	17	100	1					18	100	1					51	2	6	25	1	2	1	1	2	1	99	99	99	99	99	99	99	99	99	99	99	99	99	99	99
1	2	1	1	0	0	4	10	58.8235294117647	0	3	17	100	1	17	100	1	1	18	100	1	14	77.7777777777778	0	3	45	2	5	20	1	3	1	1	3	1	2	1	3	3	2	1	3	4	4	3	2	2	4	4	1
2	2	1	1	0	0	4	0	0	0	3	16	94.1176470588235	1					18	100	1					42	2	6	27	1	1	1	2	1	1	99	99	99	99	99	99	99	99	99	99	99	99	99	99	99
1	3	3	0	0	1	4	15	88.2352941176471	1	1	17	100	1	17	100	1	1	17	94.4444444444444	1	17	94.4444444444444	1	1		2	2	5	1	4	1	1	3	1	2	1	3	3	2	2	1	3	4	4	3	3	3	4	4
1	3	3	0	0	1	4	13	76.4705882352941	0	3	13	76.4705882352941	0	15	88.2352941176471	1	1	18	100	1	15	83.3333333333333	1	1	30	2	3	7	2	1	2	2	1	99	2	3	3	3	2	3	2	3	4	4	1	2	2	4	4
2	4	1	1	0	0	4	0	0	0	3	14	82.3529411764706	1					13	72.2222222222222	0					26	2	2	4.6	1	1	2	2	1	1	99	99	99	99	99	99	99	99	99	99	99	99	99	99	99
1	4	1	1	0	0	4	14	82.3529411764706	1	1	17	100	1	16	94.1176470588235	1	1	16	88.8888888888889	1	2	11.1111111111111	0	3	24	2	2	3	2	1	1	1	2	1	2	1	3	3	2	3	1	3	4	4	4	4	2	4	4
1	4	1	1	0	0	4	15	88.2352941176471	1	1	16	94.1176470588235	1	16	94.1176470588235	1	1	18	100	1	15	83.3333333333333	1	1	25	2	2	2	2	1	1	1	3	3	2	1	3	3	2	3	1	3	3	4	3	2	2	4	4
1	4	1	1	0	0	4	13	76.4705882352941	0	3	6	35.2941176470588	0	16	94.1176470588235	1	1	18	100	1	18	100	1	1	23	2	2	2	1	1	2	1	3	1	2	1	3	3	2	3	4	1	4	1	3	2	2	4	4
2	4	1	1	0	0	4	0	0	0	3	17	100	1					17	94.4444444444444	1					22	2	2	2	1	1	2	2	1	1	99	99	99	99	99	99	99	99	99	99	99	99	99	99	99
1	4	1	1	0	0	4	15	88.2352941176471	1	1	13	76.4705882352941	0	17	100	1	1	18	100	1	18	100	1	1	25	2	3	6	2	99	1	1	1	3	2	1	3	3	2	3	1	3	4	4	2	2	2	4	4
2	5	2	0	1	0	4	0	0	0	3	12	70.5882352941177	0					18	100	1					25	2	1	.1	1	1	1	1	5	1	99	99	99	99	99	99	99	99	99	99	99	99	99	99	99
1	5	2	0	1	0	4	12	70.5882352941177	0	3	14	82.3529411764706	1	14	82.3529411764706	1	1	18	100	1	16	88.8888888888889	1	1	27	2	2	3	2	1	1	1	2	1	2	3	3	3	2	3	2	1	4	4	4	2	2	4	4
1	6	1	1	0	0	4	16	94.1176470588235	1	1	17	100	1	13	76.4705882352941	0	3	18	100	1					48	2	6	30	2	6	1	1	5	1	2	1	3	3	2	2	1	3	4	4	2	2	2	4	4
2	6	1	1	0	0	4	0	0	0	3	16	94.1176470588235	1												33	2	4	14	1	1	1	1	5	1	99	99	99	99	99	99	99	99	99	99	99	99	99	99	99
1	6	1	1	0	0	4	15	88.2352941176471	1	1	17	100	1	17	100	1	1	12	66.6666666666667	0					32	2	4	11	1	1	2	1	2	1	2	1	3	3	2	2	1	1	4	4	3	2	2	2	4
1	6	1	1	0	0	4	15	88.2352941176471	1	1	17	100	1	17	100	1	1	18	100	1					44	2	5	20	1	3	1	1	3	1	2	1	3	3	2	2	1	1	4	4	3	2	3	4	4
1	6	1	1	0	0	4	14	82.3529411764706	1	1	17	100	1	14	82.3529411764706	1	1	15	83.3333333333333	1					40	2	4	14	2	1	1	1	2	1	2	1	3	1	4	3	1	3	4	4	3	2	2	4	4
2	6	1	1	0	0	4	0	0	0	3	15	88.2352941176471	1														5	20	1	3	1	1	2	1	99	99	99	99	99	99	99	99	99	99	99	99	99	99	99
2	7	1	1	0	0	4	0	0	0	3	15	88.2352941176471	1					18	100	1					21	2	2	3	1	1	1	1	5	1	99	99	99	99	99	99	99	99	99	99	99	99	99	99	99
1	7	1	1	0	0	4	14	82.3529411764706	1	1	17	100	1	16	94.1176470588235	1	1	17	94.4444444444444	1	10	55.5555555555556	0	3	29	2	3	6	1	1	2	1	2	1	2	1	3	3	2	3	1	3	4	2	4	2	2	4	4
2	7	1	1	0	0	4	0	0	0	3	16	94.1176470588235	1					17	94.4444444444444	1					54	2	2	2	2	1	2	2	1	1	99	99	99	99	99	99	99	99	99	99	99	99	99	99	99
1	7	1	1	0	0	4	16	94.1176470588235	1	1	17	100	1	17	100	1	1	17	94.4444444444444	1	18	100	1	1	30	2	2	3	1	1	1	1	5	1	2	1	3	3	2	2	2	3	4	4	3	2	2	4	4
1	7	1	1	0	0	4	17	100	1	1	17	100	1	17	100	1	1	18	100	1	18	100	1	1	26	2	1	1.5	1	1	1	1	4	1	2	1	3	3	2	2	1	3	4	4	3	2	2	4	4
2	7	1	1	0	0	4	0	0	0	3	17	100	1					15	83.3333333333333	1					38	2	5	16	1	1	2	2	1	1	99	99	99	99	99	99	99	99	99	99	99	99	99	99	99
2	7	1	1	0	0	4	0	0	0	3	17	100	1					17	94.4444444444444	1					21	2	2	2	1	1	1	1	5	1	99	99	99	99	99	99	99	99	99	99	99	99	99	99	99
1	7	1	1	0	0	4	15	88.2352941176471	1	1	17	100	1	17	100	1	1	17	94.4444444444444	1	16	88.8888888888889	1	1	24	2	2	4	1	1	1	1	2	1	2	1	3	3	2	2	2	3	1	4	3	2	2	4	4
1	7	1	1	0	0	4	15	88.2352941176471	1	1	17	100	1	16	94.1176470588235	1	1	18	100	1	18	100	1	1	25	2	2	2	2	1	2	2	1	1	2	1	3	1	2	2	1	1	4	4	3	2	2	4	4
2	8	2	0	1	0	4	0	0	0	3	14	82.3529411764706	1					18	100	1					24	2	2	3	1	1	2	2	1	1	99	99	99	99	99	99	99	99	99	99	99	99	99	99	99
1	8	2	0	1	0	4	17	100	1	1	17	100	1	17	100	1	1	16	88.8888888888889	1					28	2	2	4.5	1	1	2	1	4	1	2	1	3	3	2	2	1	3	4	4	3	2	2	4	4
1	9	3	0	0	1	4	17	100	1	1	17	100	1	17	100	1	1	15	83.3333333333333	1					34	2	3	10	1	4	1	1	3	1	2	1	3	3	2	2	1	3	4	4	3	2	2	4	4
2	9	3	0	0	1	4	0	0	0	3	17	100	1												27	2	1	1.6	1	6	1	1	3	1	99	99	99	99	99	99	99	99	99	99	99	99	99	99	99
1	10	2	0	1	0	4	16	94.1176470588235	1	1	16	94.1176470588235	1	16	94.1176470588235	1	1	18	100	1	18	100	1	1	43	2	6	23	1	4	1	1	5	1	2	1	3	3	2	2	1	1	4	4	3	2	2	4	4
2	10	2	0	1	0	4	0	0	0	3	14	82.3529411764706	1					18	100	1						2	6	34	1	4	1	1	5	1	99	99	99	99	99	99	99	99	99	99	99	99	99	99	99
2	1	2	0	1	0	5	0	0	0	3	17	100	1												29	2	3	6	1	1	1	2	1	1	99	99	99	99	99	99	99	99	99	99	99	99	99	99	99
1	2	1	1	0	0	5	17	100	1	1	17	100	1	17	100	1	1	17	94.4444444444444	1	18	100	1	1	28	2	2	5	1	1	1	1	4	1	2	1	3	3	2	2	1	3	4	4	3	2	2	4	4
2	2	1	1	0	0	5	0	0	0	3	17	100	1					18	100	1					37	2	5	17	1	2	1	1	3	1	99	99	99	99	99	99	99	99	99	99	99	99	99	99	99
1	2	1	1	0	0	5	15	88.2352941176471	1	1	17	100	1	16	94.1176470588235	1	1	18	100	1	15	83.3333333333333	1	1	30	2	2	4	2	1	2	2	1	1	2	1	3	3	2	2	4	3	4	4	3	2	1	4	4
2	2	1	1	0	0	5	0	0	0	3	15	88.2352941176471	1					17	94.4444444444444	1					50	2	6	23	1	1	2	2	1	1	99	99	99	99	99	99	99	99	99	99	99	99	99	99	99
1	2	1	1	0	0	5	17	100	1	1	17	100	1	16	94.1176470588235	1	1	10	55.5555555555556	0	12	66.6666666666667	0	3	27	2	3	7	2	1	1	1	5	1	2	1	3	3	2	2	1	3	4	4	3	2	2	4	4
1	2	1	1	0	0	5	17	100	1	1	17	100	1	17	100	1	1	18	100	1	18	100	1	1	22	2	2	2	2	1	2	2	1	1	2	1	3	3	2	2	1	3	4	4	3	2	2	4	4
1	2	1	1	0	0	5	17	100	1	1	17	100	1	17	100	1	1	17	94.4444444444444	1	18	100	1	1	25	2	1	1	1	1	1	1	4	1	2	1	3	3	2	2	1	3	4	4	3	2	2	4	4
2	2	1	1	0	0	5	0	0	0	3	17	100	1					17	94.4444444444444	1					50	2	6	52	2	1	2	2	1	1	99	99	99	99	99	99	99	99	99	99	99	99	99	99	99
2	2	1	1	0	0	5	0	0	0	3	17	100	1					17	94.4444444444444	1					37	2	3	9	2	3	2	2	1	1	99	99	99	99	99	99	99	99	99	99	99	99	99	99	99
2	3	3	0	0	1	5	0	0	0	3	9	52.9411764705882	0					17	94.4444444444444	1					25	2	2	2.6	1	1	2	1	2	1	99	99	99	99	99	99	99	99	99	99	99	99	99	99	99
1	3	3	0	0	1	5	17	100	1	1	17	100	1	16	94.1176470588235	1	1	16	88.8888888888889	1	17	94.4444444444444	1	1	55	2	6	35	1	2	1	1	3	1	2	1	3	3	2	2	1	3	4	4	3	2	2	4	4
2	3	3	0	0	1	5	0	0	0	3	16	94.1176470588235	1					18	100	1					23	2	2	2	1	1	1	1	3	1	99	99	99	99	99	99	99	99	99	99	99	99	99	99	99
1	4	1	1	0	0	5	8	47.0588235294118	0	3	10	58.8235294117647	0	15	88.2352941176471	1	1	18	100	1	18	100	1	1	2	2	1	1	2	5	2	1	1	3	1	3	3	2	2	3	1	3	3	4	4	2	3	99	4
2	4	1	1	0	0	5	0	0	0	3	15	88.2352941176471	1					16	88.8888888888889	1					27	2	2	5	1	1	1	2	1	1	99	99	99	99	99	99	99	99	99	99	99	99	99	99	99
2	4	1	1	0	0	5	0	0	0	3	15	88.2352941176471	1					16	88.8888888888889	1					27	2	2	4	1	1	2	2	1	1	99	99	99	99	99	99	99	99	99	99	99	99	99	99	99
1	4	1	1	0	0	5	15	88.2352941176471	1	1	6	35.2941176470588	0	17	100	1	1	18	100	1	17	94.4444444444444	1	1	33	2	2	3	2	1	2	1	2	1	2	1	3	3	2	3	4	3	4	4	3	2	2	4	4
2	4	1	1	0	0	5	0	0	0	3	16	94.1176470588235	1					18	100	1					23	2	2	5	1	1	2	2	1	1	99	99	99	99	99	99	99	99	99	99	99	99	99	99	99
2	5	2	0	1	0	5	0	0	0	3	11	64.7058823529412	0					16	88.8888888888889	1					30	2	3	9	1	5	1	1	5	1	99	99	99	99	99	99	99	99	99	99	99	99	99	99	99
2	5	2	0	1	0	5	0	0	0	3	15	88.2352941176471	1					18	100	1					37	2	4	14	1	6	1	1	5	1	99	99	99	99	99	99	99	99	99	99	99	99	99	99	99
2	6	1	1	0	0	5	0	0	0	3	16	94.1176470588235	1												36	2	4	15	1	2	1	1	2	1	99	99	99	99	99	99	99	99	99	99	99	99	99	99	99
1	6	1	1	0	0	5	11	64.7058823529412	0	3	17	100	1	16	94.1176470588235	1	1	16	88.8888888888889	1					34	2	4	12	2	6	1	1	5	1	1	1	3	3	2	3	2	3	4	3	4	2	2	4	4
1	6	1	1	0	0	5	13	76.4705882352941	0	3	16	94.1176470588235	1	15	88.2352941176471	1	1	14	77.7777777777778	1					48	2	5	19	2	1	2	1	3	1	2	1	1	3	2	2	4	3	4	2	3	2	2	4	4
2	6	1	1	0	0	5	0	0	0	3	15	88.2352941176471	1												55	2	6	22	1	1	1	1	1	1	99	99	99	99	99	99	99	99	99	99	99	99	99	99	99
1	7	1	1	0	0	5	16	94.1176470588235	1	1	17	100	1	16	94.1176470588235	1	1	16	88.8888888888889	1	18	100	1	1	21	2	2	2	1	1	2	2	1	1	2	1	3	3	2	2	2	3	4	4	3	2	2	4	4
2	7	1	1	0	0	5	0	0	0	3	14	82.3529411764706	1					15	83.3333333333333	1					29	2	3	8	1	3	1	1	2	99	99	99	99	99	99	99	99	99	99	99	99	99	99	99	99
2	7	1	1	0	0	5	0	0	0	3	17	100	1					16	88.8888888888889	1					28	2	2	5	1	1	1	1	4	1	99	99	99	99	99	99	99	99	99	99	99	99	99	99	99
2	7	1	1	0	0	5	0	0	0	3	17	100	1					18	100	1					23	2	1	1	1	1	1	1	2	1	99	99	99	99	99	99	99	99	99	99	99	99	99	99	99
2	8	2	0	1	0	5	0	0	0	3	16	94.1176470588235	1					18	100	1					35	2	5	16	1	1	2	2	1	99	99	99	99	99	99	99	99	99	99	99	99	99	99	99	99
1	8	2	0	1	0	5	13	76.4705882352941	0	3	17	100	1	15	88.2352941176471	1	1	13	72.2222222222222	0	18	100	1	1	56	1	6	35	1	1	2	2	1	1	2	1	3	3	2	4	1	3	4	3	2	2	2	2	4
2	9	3	0	0	1	5	0	0	0	3	16	94.1176470588235	1					9	50	0					20	2	1	1	1	4	1	1	2	1	99	99	99	99	99	99	99	99	99	99	99	99	99	99	99
1	9	3	0	0	1	5	2	11.7647058823529	0	3	16	94.1176470588235	1	10	58.8235294117647	0	3	14	77.7777777777778	1					20	1	1	.5	2	1	2	2	1	2	99	99	3	4	3	1	99	99	1	3	4	99	3	3	99
1	9	3	0	0	1	5	13	76.4705882352941	0	3	16	94.1176470588235	1	16	94.1176470588235	1	1	17	94.4444444444444	1					25	2	1	.1	2	3	1	1	2	1	2	3	3	3	1	2	2	3	4	4	3	3	2	4	4
1	10	2	0	1	0	5	17	100	1	1	17	100	1	17	100	1	1	18	100	1	16	88.8888888888889	1	1	28	2	3	6	1	4	1	1	5	1	2	1	3	3	2	2	1	3	4	4	3	2	2	4	4
2	10	2	0	1	0	5	0	0	0	3	15	88.2352941176471	1					17	94.4444444444444	1					25	2	2	2	1	1	2	2	1	1	99	99	99	99	99	99	99	99	99	99	99	99	99	99	99
1	10	2	0	1	0	5	16	94.1176470588235	1	1	16	94.1176470588235	1	16	94.1176470588235	1	1	18	100	1	15	83.3333333333333	1	1	40	2	5	19	1	4	1	1	5	1	2	1	3	3	2	2	1	4	4	4	3	2	2	4	4
2	10	2	0	1	0	5	0	0	0	3	11	64.7058823529412	0					18	100	1					39	2	5	19	1	1	1	1	1	1	99	99	99	99	99	99	99	99	99	99	99	99	99	99	99
2	10	2	0	1	0	5	0	0	0	3	13	76.4705882352941	0					18	100	1					22	1	4	11	1	2	1	1	3	1	99	99	99	99	99	99	99	99	99	99	99	99	99	99	99
1	2	1	1	0	0	6	16	94.1176470588235	1	1	17	100	1	17	100	1	1	18	100	1	16	88.8888888888889	1	1	36	2	4	11	1	1	2	1	2	99	2	1	3	3	2	2	1	3	4	4	4	2	2	4	4
1	2	1	1	0	0	6	16	94.1176470588235	1	1	17	100	1	17	100	1	1				13	72.2222222222222	0	3	30	2		99	2	6	1	1	2	1	2	1	3	1	2	2	1	3	4	4	3	2	2	4	4
2	2	1	1	0	0	6	0	0	0	3	17	100	1					18	100	1					21	2	2	2	1	1	2	2	1	1	99	99	99	99	99	99	99	99	99	99	99	99	99	99	99
2	2	1	1	0	0	6	0	0	0	3	15	88.2352941176471	1					14	77.7777777777778	1					57	2	6	33	2	1	2	2	1	1	99	99	99	99	99	99	99	99	99	99	99	99	99	99	99
2	2	1	1	0	0	6	0	0	0	3	17	100	1					15	83.3333333333333	1					24	2	2	4	1	3	1	1	2	1	99	99	99	99	99	99	99	99	99	99	99	99	99	99	99
1	2	1	1	0	0	6	13	76.4705882352941	0	3	17	100	1	15	88.2352941176471	1	1	18	100	1	14	77.7777777777778	0	3	22	2	1	1	1	5	1	1	1	1	2	1	3	3	2	3	1	1	4	4	3	4	2	4	4
2	2	1	1	0	0	6	0	0	0	3	16	94.1176470588235	1					16	88.8888888888889	1					30	2	1	1.5	1	99	2	1	1	1	99	99	99	99	99	99	99	99	99	99	99	99	99	99	99
2	2	1	1	0	0	6	0	0	0	3	7	41.1764705882353	0					18	100	1					44	2	5	20	1	1	2	1	5	1	99	99	99	99	99	99	99	99	99	99	99	99	99	99	99
1	2	1	1	0	0	6	16	94.1176470588235	1	1	16	94.1176470588235	1	16	94.1176470588235	1	1	18	100	1	15	83.3333333333333	1	1	28	2	3	7	2	1	1	1	2	1	2	1	3	3	2	2	1	1	4	4	3	2	2	4	4
1	3	3	0	0	1	6	17	100	1	1	17	100	1	16	94.1176470588235	1	1	18	100	1	12	66.6666666666667	0	3	35	2	4	14	1	3	1	1	3	1	2	1	3	3	2	2	1	3	4	4	3	2	2	4	4
1	3	3	0	0	1	6	15	88.2352941176471	1	1	16	94.1176470588235	1	17	100	1	1	16	88.8888888888889	1	17	94.4444444444444	1	1		2	4	15	2	3	1	1	2	99	2	1	3	3	2	3	2	3	4	4	3	2	2	4	4
2	3	3	0	0	1	6	0	0	0	3	17	100	1					17	94.4444444444444	1						2	2	5	1	1	1	1	3	1	99	99	99	99	99	99	99	99	99	99	99	99	99	99	99
2	4	1	1	0	0	6	0	0	0	3	16	94.1176470588235	1					16	88.8888888888889	1					23	2	2	3	1	1	2	2	1	1	99	99	99	99	99	99	99	99	99	99	99	99	99	99	99
2	4	1	1	0	0	6	0	0	0	3	15	88.2352941176471	1					18	100	1					2	2	2	2	1	5	1	1	3	1	99	99	99	99	99	99	99	99	99	99	99	99	99	99	99
2	4	1	1	0	0	6	0	0	0	3	17	100	1					18	100	1					43	2	6	23	1	1	2	2	1	1	99	99	99	99	99	99	99	99	99	99	99	99	99	99	99
2	4	1	1	0	0	6	0	0	0	3	15	88.2352941176471	1					16	88.8888888888889	1					21	2	2	3	1	1	1	2	1	1	99	99	99	99	99	99	99	99	99	99	99	99	99	99	99
1	4	1	1	0	0	6	4	23.5294117647059	0	3	14	82.3529411764706	1	15	88.2352941176471	1	1	15	83.3333333333333	1	16	88.8888888888889	1	1	21	2	2	2	99	1	1	99	99	99	1	2	3	4	2	3	4	1	3	1	3	1	3	2	2
1	4	1	1	0	0	6	15	88.2352941176471	1	1	13	76.4705882352941	0	17	100	1	1	16	88.8888888888889	1	18	100	1	1	20	2	2	2	1	1	1	1	1	1	2	1	3	3	2	2	2	3	4	1	3	2	2	4	4
2	4	1	1	0	0	6	0	0	0	3	14	82.3529411764706	1					16	88.8888888888889	1					24	2	2	3	1	1	2	2	1	1	99	99	99	99	99	99	99	99	99	99	99	99	99	99	99
2	5	2	0	1	0	6	0	0	0	3	15	88.2352941176471	1					17	94.4444444444444	1					36	2	5	17	1	6	1	1	5	1	99	99	99	99	99	99	99	99	99	99	99	99	99	99	99
2	5	2	0	1	0	6	0	0	0	3	11	64.7058823529412	0					17	94.4444444444444	1					38	2	4	14	1	1	1	1	5	1	99	99	99	99	99	99	99	99	99	99	99	99	99	99	99
1	5	2	0	1	0	6	13	76.4705882352941	0	3	17	100	1	17	100	1	1	18	100	1	17	94.4444444444444	1	1	39	2	4	15	2	1	1	2	1	99	2	3	3	3	2	2	4	1	4	4	3	4	2	4	4
1	6	1	1	0	0	6	16	94.1176470588235	1	1	17	100	1	17	100	1	1	12	66.6666666666667	0					26	2	2	4	2	1	1	1	3	1	2	1	3	3	2	2	1	3	4	4	3	2	2	1	4
1	6	1	1	0	0	6	16	94.1176470588235	1	1	16	94.1176470588235	1	16	94.1176470588235	1	1	18	100	1					25	2	3	6	2	6	1	1	4	1	2	1	3	3	2	2	1	3	4	4	3	2	2	4	4
2	6	1	1	0	0	6	0	0	0	3	15	88.2352941176471	1												48	2	5	19	1	1	1	1	2	1	99	99	99	99	99	99	99	99	99	99	99	99	99	99	99
2	6	1	1	0	0	6	0	0	0	3	17	100	1												44	2	5	16	2	2	1	1	3	1	99	99	99	99	99	99	99	99	99	99	99	99	99	99	99
1	6	1	1	0	0	6	11	64.7058823529412	0	3	16	94.1176470588235	1	14	82.3529411764706	1	1	15	83.3333333333333	1					59	2	4	15	2	2	1	1	3	1	1	1	3	3	2	3	2	3	2	4	4	2	2	4	4
2	7	1	1	0	0	6	0	0	0	3	14	82.3529411764706	1					15	83.3333333333333	1					23	2	2	5	1	1	2	2	1	1	99	99	99	99	99	99	99	99	99	99	99	99	99	99	99
2	7	1	1	0	0	6	0	0	0	3	17	100	1					13	72.2222222222222	0					25	2	3	7	1	6	1	1	5	1	99	99	99	99	99	99	99	99	99	99	99	99	99	99	99
2	7	1	1	0	0	6	0	0	0	3	17	100	1					16	88.8888888888889	1					24	2	2	2	1	1	1	1	2	1	99	99	99	99	99	99	99	99	99	99	99	99	99	99	99
1	7	1	1	0	0	6	6	35.2941176470588	0	3	12	70.5882352941177	0	13	76.4705882352941	0	3	18	100	1	15	83.3333333333333	1	1	37	2	4	15	1	1	1	1	5	1	2	1	2	1	2	4	1	1	2	1	1	1	2	1	1
1	7	1	1	0	0	6	15	88.2352941176471	1	1	17	100	1	17	100	1	1	18	100	1	17	94.4444444444444	1	1	27	2	2	5	1	2	1	1	2	1	2	1	3	3	2	2	1	3	4	4	3	4	2	1	4
2	7	1	1	0	0	6	0	0	0	3	14	82.3529411764706	1					18	100	1					25	2	1	1	2	1	1	2	1	99	99	99	99	99	99	99	99	99	99	99	99	99	99	99	99
1	7	1	1	0	0	6	17	100	1	1	17	100	1	17	100	1	1	18	100	1	18	100	1	1	29	2	3	10	1	1	1	1	3	1	2	1	3	3	2	2	1	3	4	4	3	2	2	4	4
2	7	1	1	0	0	6	0	0	0	3	17	100	1					17	94.4444444444444	1					30	2	3	8	1	2	1	2	1	1	99	99	99	99	99	99	99	99	99	99	99	99	99	99	99
1	7	1	1	0	0	6	16	94.1176470588235	1	1	17	100	1	17	100	1	1	18	100	1	17	94.4444444444444	1	1	32	2	3	10	1	5	1	1	4	1	2	1	3	3	2	2	1	1	4	4	3	2	2	4	4
2	8	2	0	1	0	6	0	0	0	3	13	76.4705882352941	0					18	100	1					25	2	2	5	1	1	2	2	1	1	99	99	99	99	99	99	99	99	99	99	99	99	99	99	99
1	8	2	0	1	0	6	12	70.5882352941177	0	3	17	100	1	13	76.4705882352941	0	3	16	88.8888888888889	1	18	100	1	1	25	2	2	4	2	1	2	1	1	99	2	1	3	1	2	3	2	1	4	4	99	2	2	4	4
2	9	3	0	0	1	6	0	0	0	3	17	100	1												21	2	1	1	1	4	1	1	4	1	99	99	99	99	99	99	99	99	99	99	99	99	99	99	99
1	9	3	0	0	1	6	13	76.4705882352941	0	3	17	100	1	16	94.1176470588235	1	1	18	100	1					27	2	1	0	1	4	1	2	2	1	2	1	3	3	1	2	4	3	1	3	3	2	2	4	4
1	10	2	0	1	0	6	17	100	1	1	17	100	1	17	100	1	1	18	100	1	17	94.4444444444444	1	1	30	2	4	14	2	3	1	1	5	1	2	1	3	3	2	2	1	3	4	4	3	2	2	4	4
2	10	2	0	1	0	6	0	0	0	3	16	94.1176470588235	1					16	88.8888888888889	1					42	2	2	2	1	1	1	1	2	99	99	99	99	99	99	99	99	99	99	99	99	99	99	99	99
2	10	2	0	1	0	6	0	0	0	3	13	76.4705882352941	0					16	88.8888888888889	1					24	2	1	0	1	1	2	2	1	1	99	99	99	99	99	99	99	99	99	99	99	99	99	99	99
2	1	2	0	1	0	7	0	0	0	3	16	94.1176470588235	1					14	77.7777777777778	1					28	2	2	5	1	2	2	2	1	1	99	99	99	99	99	99	99	99	99	99	99	99	99	99	99
1	1	2	0	1	0	7	14	82.3529411764706	1	1	15	88.2352941176471	1	15	88.2352941176471	1	1	18	100	1	17	94.4444444444444	1	1	30	2	3	10	2	5	1	1	4	1	2	3	3	3	2	3	1	1	4	4	3	2	2	4	4
1	1	2	0	1	0	7	17	100	1	1	17	100	1	16	94.1176470588235	1	1	18	100	1	15	83.3333333333333	1	1	38	2	4	14	1	3	1	1	4	1	2	1	3	3	2	2	1	3	4	4	3	2	2	4	4
1	1	2	0	1	0	7	12	70.5882352941177	0	3	3	17.6470588235294	0	17	100	1	1	18	100	1					29	2	1	0	2	2	2	2	1	1	2	1	3	2	2	4	1	3	4	4	99	2	3	2	4
1	2	1	1	0	0	7	15	88.2352941176471	1	1	17	100	1	16	94.1176470588235	1	1	18	100	1	17	94.4444444444444	1	1	27	2	3	6	1	6	1	1	3	1	2	1	3	3	2	2	2	3	4	4	2	2	2	4	4
1	2	1	1	0	0	7	16	94.1176470588235	1	1	15	88.2352941176471	1	16	94.1176470588235	1	1				17	94.4444444444444	1	1	26	1	1	1	1	5	1	1	5	1	2	1	3	3	2	3	1	3	4	4	3	2	2	4	4
2	2	1	1	0	0	7	0	0	0	3	14	82.3529411764706	1					14	77.7777777777778	1					57	2	6	34	1	1	2	1	3	1	99	99	99	99	99	99	99	99	99	99	99	99	99	99	99
1	2	1	1	0	0	7	13	76.4705882352941	0	3	17	100	1	17	100	1	1	18	100	1	18	100	1	1	51	2	5	20	2	5	1	2	1	1	2	1	3	3	2	3	1	1	4	4	3	2	4	4	4
2	3	3	0	0	1	7	0	0	0	3	17	100	1					17	94.4444444444444	1						2	5	16	1	1	1	1	3	1	99	99	99	99	99	99	99	99	99	99	99	99	99	99	99
2	3	3	0	0	1	7	0	0	0	3	15	88.2352941176471	1					17	94.4444444444444	1					28	2	6	24.7	1	4	1	1	3	1	99	99	99	99	99	99	99	99	99	99	99	99	99	99	99
2	4	1	1	0	0	7	0	0	0	3	17	100	1					14	77.7777777777778	1					55	2	4	11	1	1	2	1	1	2	99	99	99	99	99	99	99	99	99	99	99	99	99	99	99
2	4	1	1	0	0	7	0	0	0	3	15	88.2352941176471	1					18	100	1					31	2	1	1.6	1	1	2	2	1	1	99	99	99	99	99	99	99	99	99	99	99	99	99	99	99
1	4	1	1	0	0	7	12	70.5882352941177	0	3	17	100	1	16	94.1176470588235	1	1	18	100	1					21	2	2	3	2	1	2	1	2	1	2	1	3	3	2	3	4	1	3	4	3	2	4	4	4
2	4	1	1	0	0	7	0	0	0	3	13	76.4705882352941	0					16	88.8888888888889	1					47	2	5	20	1	6	1	1	3	1	99	99	99	99	99	99	99	99	99	99	99	99	99	99	99
2	4	1	1	0	0	7	0	0	0	3	17	100	1					18	100	1					23	2	2	4	1	1	2	1	1	1	99	99	99	99	99	99	99	99	99	99	99	99	99	99	99
1	4	1	1	0	0	7	12	70.5882352941177	0	3	14	82.3529411764706	1	17	100	1	1	18	100	1					26	2	2	2	2	4	2	1	99	1	2	1	2	3	2	3	1	1	4	4	3	4	4	4	4
2	5	2	0	1	0	7	0	0	0	3	15	88.2352941176471	1					11	61.1111111111111	0					30	2	3	10	1	5	1	1	2	3	99	99	99	99	99	99	99	99	99	99	99	99	99	99	99
1	5	2	0	1	0	7	16	94.1176470588235	1	1	17	100	1	17	100	1	1	18	100	1	18	100	1	1	40	2	5	18	1	2	2	2	1	1	2	1	3	3	2	2	2	3	4	4	3	2	2	4	4
1	6	1	1	0	0	7	13	76.4705882352941	0	3	17	100	1	9	52.9411764705882	0	3	18	100	1					28	2	6	26	2	1	2	99	1	1	2	3	3	2	2	3	1	3	4	4	3	2	2	1	4
2	6	1	1	0	0	7	0	0	0	3	16	94.1176470588235	1												30	2	2	5	1	2	1	1	2	1	99	99	99	99	99	99	99	99	99	99	99	99	99	99	99
2	6	1	1	0	0	7	0	0	0	3	17	100	1												26	2	2	4	1	6	1	1	5	1	99	99	99	99	99	99	99	99	99	99	99	99	99	99	99
1	6	1	1	0	0	7	15	88.2352941176471	1	1	15	88.2352941176471	1	16	94.1176470588235	1	1	18	100	1					42	2	3	8	2	6	1	1	5	1	1	1	3	2	2	2	1	3	4	4	3	2	2	4	4
2	6	1	1	0	0	7	0	0	0	3	14	82.3529411764706	1												32	2	3	6	1	1	1	1	2	1	99	99	99	99	99	99	99	99	99	99	99	99	99	99	99
2	7	1	1	0	0	7	0	0	0	3	17	100	1					17	94.4444444444444	1					39	2	2	3	1	4	1	1	4	1	99	99	99	99	99	99	99	99	99	99	99	99	99	99	99
2	7	1	1	0	0	7	0	0	0	3	15	88.2352941176471	1					18	100	1					25	2	2	5	1	1	2	2	1	1	99	99	99	99	99	99	99	99	99	99	99	99	99	99	99
2	7	1	1	0	0	7	0	0	0	3	17	100	1					18	100	1					22	2	2	4	1	1	1	1	1	3	99	99	99	99	99	99	99	99	99	99	99	99	99	99	99
2	7	1	1	0	0	7	0	0	0	3	17	100	1					16	88.8888888888889	1					21	2	2	2	1	1	1	1	2	1	99	99	99	99	99	99	99	99	99	99	99	99	99	99	99
1	7	1	1	0	0	7	15	88.2352941176471	1	1	17	100	1	17	100	1	1	18	100	1	16	88.8888888888889	1	1	26	2	2	4	1	4	1	1	2	1	2	1	3	3	2	2	99	3	4	1	3	2	2	4	4
1	7	1	1	0	0	7	15	88.2352941176471	1	1	17	100	1	12	70.5882352941177	0	3	18	100	1	18	100	1	1	38	2	4	16	1	6	1	1	5	1	2	1	4	4	2	2	1	3	4	4	3	2	2	4	4
1	7	1	1	0	0	7	15	88.2352941176471	1	1	17	100	1	17	100	1	1	18	100	1	17	94.4444444444444	1	1	37	2	2	3	2	1	2	2	1	1	2	1	3	3	2	1	1	3	3	4	3	2	2	4	4
2	7	1	1	0	0	7	0	0	0	3	17	100	1					17	94.4444444444444	1					27	2	3	6	1	2	1	2	1	1	99	99	99	99	99	99	99	99	99	99	99	99	99	99	99
2	8	2	0	1	0	7	0	0	0	3	17	100	1					18	100	1					23	2	2	4	1	4	1	1	4	1	99	99	99	99	99	99	99	99	99	99	99	99	99	99	99
1	8	2	0	1	0	7	17	100	1	1	16	94.1176470588235	1	17	100	1	1	14	77.7777777777778	1	18	100	1	1	33	2	2	5	1	3	1	1	2	1	2	1	3	3	2	2	1	3	4	4	3	2	2	4	4
2	8	2	0	1	0	7	0	0	0	3	14	82.3529411764706	1					13	72.2222222222222	0					22	2	2	2	1	1	2	2	1	1	99	99	99	99	99	99	99	99	99	99	99	99	99	99	99
1	9	3	0	0	1	7	4	23.5294117647059	0	3	17	100	1	12	70.5882352941177	0	3	17	94.4444444444444	1					57	2	6	38	1	4	1	1	2	1	1	3	2	4	4	3	1	4	1	2	2	2	2	2	4
2	9	3	0	0	1	7	0	0	0	3	17	100	1												25	2	1	1	1	4	1	1	4	1	99	99	99	99	99	99	99	99	99	99	99	99	99	99	99
1	9	3	0	0	1	7	17	100	1	1	17	100	1	16	94.1176470588235	1	1	18	100	1					45	2	6	25	1	4	1	1	5	1	2	1	3	3	2	2	1	3	4	4	3	2	2	4	4
1	10	2	0	1	0	7	16	94.1176470588235	1	1	16	94.1176470588235	1	16	94.1176470588235	1	1	18	100	1	17	94.4444444444444	1	1	26	2	1	1	1	1	1	2	2	1	2	1	3	3	2	2	1	1	4	4	3	2	2	4	4
2	10	2	0	1	0	7	0	0	0	3	15	88.2352941176471	1					16	88.8888888888889	1					39	2	4	13	1	1	1	1	1	99	99	99	99	99	99	99	99	99	99	99	99	99	99	99	99
2	10	2	0	1	0	7	0	0	0	3	17	100	1					17	94.4444444444444	1					42	2	6	23	1	1	2	2	1	1	99	99	99	99	99	99	99	99	99	99	99	99	99	99	99
2	10	2	0	1	0	7	0	0	0	3	16	94.1176470588235	1					17	94.4444444444444	1					21	2	1	1	1	1	2	2	1	1	99	99	99	99	99	99	99	99	99	99	99	99	99	99	99
1	1	2	0	1	0	8	15	88.2352941176471	1	1	16	94.1176470588235	1	17	100	1	1	18	100	1	14	77.7777777777778	0	3	25	2	1	0	2	2	2	2	1	1	2	3	3	3	2	1	1	3	4	4	3	2	2	4	4
2	2	1	1	0	0	8	0	0	0	3	17	100	1					18	100	1					28	2	3	6	1	1	1	1	3	1	99	99	99	99	99	99	99	99	99	99	99	99	99	99	99
2	2	1	1	0	0	8	0	0	0	3	17	100	1					16	88.8888888888889	1					36	2	3	10	1	99	99	1	2	1	99	99	99	99	99	99	99	99	99	99	99	99	99	99	99
2	2	1	1	0	0	8	0	0	0	3	14	82.3529411764706	1					15	83.3333333333333	1					27	2	5	16	1	1	2	2	1	99	99	99	99	99	99	99	99	99	99	99	99	99	99	99	99
1	2	1	1	0	0	8	17	100	1	1	17	100	1	16	94.1176470588235	1	1	17	94.4444444444444	1	16	88.8888888888889	1	1	31	2	2	5	2	6	1	1	3	1	2	1	3	3	2	2	1	3	4	4	3	2	2	4	4
1	2	1	1	0	0	8	13	76.4705882352941	0	3	17	100	1	17	100	1	1	18	100	1	18	100	1	1	28	2	2	3	2	3	2	2	1	1	2	2	3	3	2	2	1	1	3	1	3	2	2	4	4
2	3	3	0	0	1	8	0	0	0	3	16	94.1176470588235	1					17	94.4444444444444	1					55	2	6	35	1	2	1	1	3	1	99	99	99	99	99	99	99	99	99	99	99	99	99	99	99
1	3	3	0	0	1	8	14	82.3529411764706	1	1	16	94.1176470588235	1	16	94.1176470588235	1	1	16	88.8888888888889	1	18	100	1	1	23	2	1	1	2	3	1	1	2	1	2	1	3	3	2	2	2	3	4	3	3	2	3	4	4
2	3	3	0	0	1	8	0	0	0	3	15	88.2352941176471	1					15	83.3333333333333	1					30	2	3	10	1	1	1	1	3	99	99	99	99	99	99	99	99	99	99	99	99	99	99	99	99
1	4	1	1	0	0	8	12	70.5882352941177	0	3	7	41.1764705882353	0	13	76.4705882352941	0	3	18	100	1	11	61.1111111111111	0	3	26	2	2	2.5	2	1	2	2	1	1	2	1	3	3	2	3	4	1	3	4	3	2	4	4	4
2	4	1	1	0	0	8	0	0	0	3	17	100	1					18	100	1					33	2	3	10	1	6	1	1	1	1	99	99	99	99	99	99	99	99	99	99	99	99	99	99	99
1	4	1	1	0	0	8	15	88.2352941176471	1	1	12	70.5882352941177	0	16	94.1176470588235	1	1	18	100	1	18	100	1	1	21	2	1	1	2	3	1	1	4	1	2	1	3	2	2	3	1	3	4	4	3	2	2	4	4
2	4	1	1	0	0	8	0	0	0	3	13	76.4705882352941	0					16	88.8888888888889	1					29	2	2	5	1	1	2	2	1	1	99	99	99	99	99	99	99	99	99	99	99	99	99	99	99
2	4	1	1	0	0	8	0	0	0	3	13	76.4705882352941	0					15	83.3333333333333	1					30	2	1	1	2	2	1	1	2	1	99	99	99	99	99	99	99	99	99	99	99	99	99	99	99
2	5	2	0	1	0	8	0	0	0	3	14	82.3529411764706	1					18	100	1					27	2	3	7	1	6	1	1	3	1	99	99	99	99	99	99	99	99	99	99	99	99	99	99	99
1	5	2	0	1	0	8	14	82.3529411764706	1	1	17	100	1	12	70.5882352941177	0	3	16	88.8888888888889	1	18	100	1	1	25	2	2	2	2	1	2	2	1	1	2	1	3	3	2	3	1	1	4	4	4	2	2	4	4
2	5	2	0	1	0	8	0	0	0	3	14	82.3529411764706	1					16	88.8888888888889	1					40	2	5	20	1	1	1	1	3	1	99	99	99	99	99	99	99	99	99	99	99	99	99	99	99
2	5	2	0	1	0	8	0	0	0	3	14	82.3529411764706	1					16	88.8888888888889	1					27	2	2	4	1	5	1	1	3	1	99	99	99	99	99	99	99	99	99	99	99	99	99	99	99
1	6	1	1	0	0	8	16	94.1176470588235	1	1	17	100	1	16	94.1176470588235	1	1	18	100	1					36	2	4	14	1	2	1	1	2	1	2	1	3	3	2	2	1	3	4	4	4	2	2	4	4
2	6	1	1	0	0	8	0	0	0	3	17	100	1												31	2	4	12	2	1	2	1	1	1	99	99	99	99	99	99	99	99	99	99	99	99	99	99	99
1	6	1	1	0	0	8	15	88.2352941176471	1	1	16	94.1176470588235	1	16	94.1176470588235	1	1	18	100	1					39	2	5	16	2	6	1	1	5	1	2	3	3	1	2	2	1	3	4	4	3	2	2	4	4
2	6	1	1	0	0	8	0	0	0	3	16	94.1176470588235	1												32	2	3	10	2	6	2	2	1	1	99	99	99	99	99	99	99	99	99	99	99	99	99	99	99
1	6	1	1	0	0	8	13	76.4705882352941	0	3	14	82.3529411764706	1	15	88.2352941176471	1	1	16	88.8888888888889	1					55	2	5	20	2	99	1	1	3	1	2	4	3	3	2	2	1	3	2	4	3	2	2	1	4
2	7	1	1	0	0	8	0	0	0	3	16	94.1176470588235	1					16	88.8888888888889	1					29	2	3	6	1	6	1	1	5	1	99	99	99	99	99	99	99	99	99	99	99	99	99	99	99
2	7	1	1	0	0	8	0	0	0	3	16	94.1176470588235	1					10	55.5555555555556	0					29	2	3	6	1	1	2	1	2	99	99	99	99	99	99	99	99	99	99	99	99	99	99	99	99
1	7	1	1	0	0	8	14	82.3529411764706	1	1	17	100	1	17	100	1	1	18	100	1	18	100	1	1	29	2	3	10	1	3	2	1	1	1	2	1	3	3	2	2	1	3	1	1	3	2	2	4	4
1	7	1	1	0	0	8	15	88.2352941176471	1	1	17	100	1	16	94.1176470588235	1	1	18	100	1	18	100	1	1	33	2	4	14	2	1	2	1	4	1	2	1	3	3	2	1	1	3	3	4	3	2	2	4	4
1	7	1	1	0	0	8	14	82.3529411764706	1	1	17	100	1	16	94.1176470588235	1	1	18	100	1	18	100	1	1	31	2	6	24	2	1	2	2	1	1	2	1	3	3	2	3	1	3	4	4	4	2	2	4	4
2	7	1	1	0	0	8	0	0	0	3	16	94.1176470588235	1					15	83.3333333333333	1					22	2	2	4	1	2	2	2	1	1	99	99	99	99	99	99	99	99	99	99	99	99	99	99	99
2	7	1	1	0	0	8	0	0	0	3	15	88.2352941176471	1					18	100	1					23	2	2	4	1	1	2	2	1	99	99	99	99	99	99	99	99	99	99	99	99	99	99	99	99
1	7	1	1	0	0	8	15	88.2352941176471	1	1	17	100	1	14	82.3529411764706	1	1	18	100	1	16	88.8888888888889	1	1	32	2	3	8	1	5	1	1	5	3	2	1	3	3	2	2	1	3	1	4	99	2	2	4	4
2	8	2	0	1	0	8	0	0	0	3	15	88.2352941176471	1												45	2	6	22	1	5	1	1	3	1	99	99	99	99	99	99	99	99	99	99	99	99	99	99	99
2	8	2	0	1	0	8	0	0	0	3	17	100	1					18	100	1					33	2	2	5	1	4	1	1	4	1	99	99	99	99	99	99	99	99	99	99	99	99	99	99	99
1	9	3	0	0	1	8	9	52.9411764705882	0	3	11	64.7058823529412	0	12	70.5882352941177	0	3								26	2	1	0	2	1	2	2		1	3	3	1	3	2	3	1	1	1	4	2	2	4	4	4
1	9	3	0	0	1	8	14	82.3529411764706	1	1	16	94.1176470588235	1	15	88.2352941176471	1	1	5	27.7777777777778	0					20	2	1	.4	2	1	2	2	1	1	3	1	3	3	2	4	1	3	4	4	3	2	2	4	4
2	10	2	0	1	0	8	0	0	0	3	17	100	1					16	88.8888888888889	1					28	2	3	6	1	4	1	1	5	1	99	99	99	99	99	99	99	99	99	99	99	99	99	99	99
2	10	2	0	1	0	8	0	0	0	3	16	94.1176470588235	1					17	94.4444444444444	1					24	2	6	28	1	1	2	2	1	99	99	99	99	99	99	99	99	99	99	99	99	99	99	99	99
1	10	2	0	1	0	8	15	88.2352941176471	1	1	16	94.1176470588235	1	16	94.1176470588235	1	1	10	55.5555555555556	0	17	94.4444444444444	1	1	24	2	2	2	1	1	2	2	1	1	2	1	3	3	2	2	1	3	4	3	2	2	2	4	4
2	1	2	0	1	0	9	0	0	0	3	15	88.2352941176471	1					17	94.4444444444444	1					30	2	3	8	1	5	1	1	3	1	99	99	99	99	99	99	99	99	99	99	99	99	99	99	99
2	2	1	1	0	0	9	0	0	0	3	15	88.2352941176471	1					13	72.2222222222222	0					28	2	3	8	1	4	1	1	3	1	99	99	99	99	99	99	99	99	99	99	99	99	99	99	99
2	2	1	1	0	0	9	0	0	0	3	17	100	1					15	83.3333333333333	1					24	2	2	4	1	4	1	1	3	1	99	99	99	99	99	99	99	99	99	99	99	99	99	99	99
2	2	1	1	0	0	9	0	0	0	3	16	94.1176470588235	1					17	94.4444444444444	1					42	2	6	22	1	1	1	1	5	1	99	99	99	99	99	99	99	99	99	99	99	99	99	99	99
2	2	1	1	0	0	9	0	0	0	3	16	94.1176470588235	1					14	77.7777777777778	1					32	2	2	4	1	5	99	99	3	99	99	99	99	99	99	99	99	99	99	99	99	99	99	99	99
1	2	1	1	0	0	9	17	100	1	1	15	88.2352941176471	1	16	94.1176470588235	1	1				17	94.4444444444444	1	1	21	2	2	2.5	2	1	2	2	1	99	2	1	3	3	2	2	1	3	4	4	3	2	2	4	4
2	2	1	1	0	0	9	0	0	0	3	17	100	1					14	77.7777777777778	1					22	2	2	4	1	1	2	2	1	1	99	99	99	99	99	99	99	99	99	99	99	99	99	99	99
1	2	1	1	0	0	9	15	88.2352941176471	1	1	17	100	1	17	100	1	1	17	94.4444444444444	1	18	100	1	1	42	2	4	15	99	1	99	99	1	3	2	1	3	2	2	2	1	1	4	4	3	2	2	4	4
2	3	3	0	0	1	9	0	0	0	3	16	94.1176470588235	1					16	88.8888888888889	1					32	1	3	8	1	1	1	1	2	1	99	99	99	99	99	99	99	99	99	99	99	99	99	99	99
2	4	1	1	0	0	9	0	0	0	3	14	82.3529411764706	1					15	83.3333333333333	1					30	2	3	6	1	1	1	2	1	1	99	99	99	99	99	99	99	99	99	99	99	99	99	99	99
1	4	1	1	0	0	9	15	88.2352941176471	1	1	17	100	1	16	94.1176470588235	1	1	18	100	1	16	88.8888888888889	1	1	23	2	2	2	2	1	1	1	3	99	2	1	3	3	2	3	4	3	4	4	3	2	2	4	4
2	4	1	1	0	0	9	0	0	0	3	14	82.3529411764706	1					17	94.4444444444444	1					30	2	2	4	2	1	1	2	2	1	99	99	99	99	99	99	99	99	99	99	99	99	99	99	99
1	4	1	1	0	0	9	17	100	1	1	17	100	1	14	82.3529411764706	1	1	18	100	1	17	94.4444444444444	1	1	30	2	3	10	1	1	1	1	5	1	2	1	3	3	2	2	1	3	4	4	3	2	2	4	4
1	4	1	1	0	0	9	8	47.0588235294118	0	3	15	88.2352941176471	1	15	88.2352941176471	1	1	18	100	1	16	88.8888888888889	1	1	27	2	2	4	2	1	2	1	2	2	2	1	3	3	4	3	4	1	3	1	4	2	2	3	4
1	4	1	1	0	0	9	17	100	1	1	17	100	1	15	88.2352941176471	1	1	18	100	1	18	100	1	1	24	2	1	1	2	1	2	1	1	3	2	1	3	3	2	2	1	3	4	4	3	2	2	4	4
1	4	1	1	0	0	9	14	82.3529411764706	1	1	16	94.1176470588235	1	15	88.2352941176471	1	1	18	100	1	13	72.2222222222222	0	3	19	2	3	9	2	1	2	1	2	1	2	1	3	3	2	3	2	3	4	1	3	2	2	4	4
1	5	2	0	1	0	9	7	41.1764705882353	0	3	17	100	1	17	100	1	1	16	88.8888888888889	1	18	100	1	1	38	2	4	14	1	1	1	1	2	1	3	3	3	3	3	2	3	2	1	4	1	3	2	1	4
2	5	2	0	1	0	9	0	0	0	3	16	94.1176470588235	1					17	94.4444444444444	1					36	2	4	12	1	1	1	1	4	1	99	99	99	99	99	99	99	99	99	99	99	99	99	99	99
2	5	2	0	1	0	9	0	0	0	3	17	100	1					18	100	1					27	2	3	6	1	6	1	1	5	1	99	99	99	99	99	99	99	99	99	99	99	99	99	99	99
2	6	1	1	0	0	9	0	0	0	3	9	52.9411764705882	0												28	2	6	28	1	1	2	2	1	1	99	99	99	99	99	99	99	99	99	99	99	99	99	99	99
1	6	1	1	0	0	9	8	47.0588235294118	0	3	16	94.1176470588235	1	17	100	1	1	17	94.4444444444444	1					31	2	4	11	2	1	2	2	1	1	3	4	3	3	3	2	4	1	3	1	2	2	2	2	4
2	6	1	1	0	0	9	0	0	0	3	17	100	1												32	2	4	12	1	1	1	1	2	1	99	99	99	99	99	99	99	99	99	99	99	99	99	99	99
2	6	1	1	0	0	9	0	0	0	3	16	94.1176470588235	1												54	2	6	34	1	2	1	1	2	1	99	99	99	99	99	99	99	99	99	99	99	99	99	99	99
1	7	1	1	0	0	9	11	64.7058823529412	0	3	17	100	1	17	100	1	1	18	100	1	18	100	1	1	24	2	1	1.5	1	1	1	1	2	1	1	3	3	2	2	2	3	4	4	3	3	2	2	4	4
2	7	1	1	0	0	9	0	0	0	3	17	100	1					18	100	1					32	2	3	8	1	1	2	2	1	1	99	99	99	99	99	99	99	99	99	99	99	99	99	99	99
1	7	1	1	0	0	9	12	70.5882352941177	0	3	16	94.1176470588235	1	14	82.3529411764706	1	1	16	88.8888888888889	1	18	100	1	1	25	2	2	2	2	1	2	2	1	1	1	1	3	3	2	3	1	1	1	4	3	2	1	4	4
1	7	1	1	0	0	9	15	88.2352941176471	1	1	17	100	1	15	88.2352941176471	1	1	18	100	1	18	100	1	1	38	2	5	19	2	1	1	1	3	1	2	1	3	3	2	2	2	3	4	3	3	2	2	4	4
2	7	1	1	0	0	9	0	0	0	3	17	100	1					17	94.4444444444444	1					28	2	2	5	1	6	1	1	5	1	99	99	99	99	99	99	99	99	99	99	99	99	99	99	99
2	7	1	1	0	0	9	0	0	0	3	15	88.2352941176471	1					17	94.4444444444444	1					43	2	5	16	1	1	2	2	1	1	99	99	99	99	99	99	99	99	99	99	99	99	99	99	99
2	7	1	1	0	0	9	0	0	0	3	17	100	1					17	94.4444444444444	1					30	2	2	5	1	1	2	2	1	1	99	99	99	99	99	99	99	99	99	99	99	99	99	99	99
1	8	2	0	1	0	9	15	88.2352941176471	1	1	17	100	1	14	82.3529411764706	1	1	18	100	1	18	100	1	1	24	2	2	2	2	1	2	2	1	99	2	1	3	3	2	3	1	3	4	4	4	2	2	4	4
2	8	2	0	1	0	9	0	0	0	3	17	100	1					18	100	1					29	2	3	8	1	1	1	1	3	1	99	99	99	99	99	99	99	99	99	99	99	99	99	99	99
1	8	2	0	1	0	9	14	82.3529411764706	1	1	17	100	1	16	94.1176470588235	1	1	14	77.7777777777778	1	18	100	1	1	24	2	2	2	2	6	2	2	1	99	2	1	3	3	2	3	2	3	4	4	3	2	2	1	4
2	8	2	0	1	0	9	0	0	0	3	17	100	1					18	100	1					22	2	2	3	1	1	2	2	1	1	99	99	99	99	99	99	99	99	99	99	99	99	99	99	99
2	9	3	0	0	1	9	0	0	0	3	16	94.1176470588235	1												27	2	1	1	1	4	1	1	3	1	99	99	99	99	99	99	99	99	99	99	99	99	99	99	99
2	10	2	0	1	0	9	0	0	0	3	17	100	1					17	94.4444444444444	1					22	2	2	3	1	6	1	1	4	1	99	99	99	99	99	99	99	99	99	99	99	99	99	99	99
1	10	2	0	1	0	9	12	70.5882352941177	0	3	16	94.1176470588235	1	11	64.7058823529412	0	3				18	100	1	1	39	2	5	19	1	2	1	2	3	1	2	1	3	3	2	4	1	3	4	1	4	2	99	2	4
2	1	2	0	1	0	10	0	0	0	3	17	100	1					16	88.8888888888889	1					22	2	2	4	1	4	1	1	3	1	99	99	99	99	99	99	99	99	99	99	99	99	99	99	99
1	2	1	1	0	0	10	15	88.2352941176471	1	1	17	100	1	15	88.2352941176471	1	1	18	100	1	18	100	1	1	38	2	4	14	1	6	1	1	4	1	2	1	3	2	2	2	1	1	4	4	3	2	2	4	4
2	2	1	1	0	0	10	0	0	0	3	17	100	1					15	83.3333333333333	1					37	2	5	18.5	1	1	1	1	1	1	99	99	99	99	99	99	99	99	99	99	99	99	99	99	99
1	2	1	1	0	0	10	16	94.1176470588235	1	1	17	100	1	17	100	1	1	18	100	1	15	83.3333333333333	1	1	24	2	2	3	2	5	1	2	1	1	2	1	3	3	2	2	1	3	4	4	3	2	4	4	4
2	2	1	1	0	0	10	0	0	0	3	16	94.1176470588235	1					18	100	1					27	2	3	7	1	1	2	1	1	0	99	99	99	99	99	99	99	99	99	99	99	99	99	99	99
1	2	1	1	0	0	10	11	64.7058823529412	0	3	17	100	1	17	100	1	1	17	94.4444444444444	1	18	100	1	1	53	2	6	32	2	2	1	1	2	1	2	1	3	1	2	3	1	3	2	1	2	2	2	2	4
1	2	1	1	0	0	10	17	100	1	1	15	88.2352941176471	1	15	88.2352941176471	1	1	16	88.8888888888889	1	17	94.4444444444444	1	1	50	2	6	23	2	1	2	2	1	99	2	1	3	3	2	2	1	3	4	4	3	2	2	4	4
2	2	1	1	0	0	10	0	0	0	3	16	94.1176470588235	1					13	72.2222222222222	0					33	2	4	12	1	5	1	99	3	1	99	99	99	99	99	99	99	99	99	99	99	99	99	99	99
1	2	1	1	0	0	10	13	76.4705882352941	0	3	15	88.2352941176471	1	17	100	1	1	17	94.4444444444444	1	16	88.8888888888889	1	1	24	2	1	1.5	2	2	1	99	3	1	2	1	3	3	2	3	1	3	4	1	2	2	2	1	4
2	2	1	1	0	0	10	0	0	0	3	16	94.1176470588235	1					15	83.3333333333333	1						2	6	24	1	1	2	2	1	99	99	99	99	99	99	99	99	99	99	99	99	99	99	99	99
2	2	1	1	0	0	10	0	0	0	3	17	100	1					14	77.7777777777778	1					45	2	5	20	1	4	1	1	3	1	99	99	99	99	99	99	99	99	99	99	99	99	99	99	99
2	3	3	0	0	1	10	0	0	0	3	16	94.1176470588235	1					12	66.6666666666667	0					35	2	4	15	1	3	1	1	2	1	99	99	99	99	99	99	99	99	99	99	99	99	99	99	99
2	3	3	0	0	1	10	0	0	0	3	17	100	1					15	83.3333333333333	1					23	2	2	5	1	3	1	1	3	1	99	99	99	99	99	99	99	99	99	99	99	99	99	99	99
1	3	3	0	0	1	10	12	70.5882352941177	0	3	17	100	1	12	70.5882352941177	0	3	18	100	1	15	83.3333333333333	1	1	30	1	3	7	2	1	2	2	1	1	3	1	3	3	2	2	2	4	2	1	3	2	2	4	4
1	4	1	1	0	0	10	17	100	1	1	12	70.5882352941177	0	15	88.2352941176471	1	1	18	100	1	18	100	1	1	20	2	1	0	2	1	2	2	1	1	2	1	3	3	2	2	1	3	4	4	3	2	2	4	4
2	4	1	1	0	0	10	0	0	0	3	15	88.2352941176471	1					18	100	1					33	2	3	10	1	4	1	1	2	1	99	99	99	99	99	99	99	99	99	99	99	99	99	99	99
2	4	1	1	0	0	10	0	0	0	3	16	94.1176470588235	1					15	83.3333333333333	1					25	2	2	4	1	1	1	1	4	1	99	99	99	99	99	99	99	99	99	99	99	99	99	99	99
2	4	1	1	0	0	10	0	0	0	3	17	100	1					18	100	1					3	2	3	8	1	1	2	1	1	1	99	99	99	99	99	99	99	99	99	99	99	99	99	99	99
2	4	1	1	0	0	10	0	0	0	3	12	70.5882352941177	0					16	88.8888888888889	1					25	2	2	2	1	1	2	2	1	1	99	99	99	99	99	99	99	99	99	99	99	99	99	99	99
2	5	2	0	1	0	10	0	0	0	3	17	100	1					18	100	1					30	2	2	4	2	1	2	2	1	1	99	99	99	99	99	99	99	99	99	99	99	99	99	99	99
2	5	2	0	1	0	10	0	0	0	3	14	82.3529411764706	1					18	100	1					28	2	2	5	1	1	1	1	4	1	99	99	99	99	99	99	99	99	99	99	99	99	99	99	99
1	5	2	0	1	0	10	17	100	1	1	17	100	1	15	88.2352941176471	1	1	18	100	1	18	100	1	1	37	2	4	12	1	6	1	1	5	1	2	1	3	3	2	2	1	3	4	4	3	2	2	4	4
2	6	1	1	0	0	10	0	0	0	3	13	76.4705882352941	0												50	2	6	28	1	3	1	1	2	1	99	99	99	99	99	99	99	99	99	99	99	99	99	99	99
1	6	1	1	0	0	10	15	88.2352941176471	1	1	14	82.3529411764706	1	15	88.2352941176471	1	1	18	100	1					31	2	2	3	99	3	1	99	4	1	2	1	3	3	2	2	1	1	4	4	3	2	1	4	4
2	6	1	1	0	0	10	0	0	0	3	16	94.1176470588235	1												42	2	3	10	1	3	1	1	4	1	99	99	99	99	99	99	99	99	99	99	99	99	99	99	99
2	6	1	1	0	0	10	0	0	0	3	16	94.1176470588235	1												25	2	3	6	1	6	1	1	5	1	99	99	99	99	99	99	99	99	99	99	99	99	99	99	99
1	6	1	1	0	0	10	7	41.1764705882353	0	3	16	94.1176470588235	1	14	82.3529411764706	1	1	17	94.4444444444444	1					32	2	2	5	2	1	2	2	1	1	3	4	3	3	3	3	4	1	3	1	2	2	2	2	4
2	7	1	1	0	0	10	0	0	0	3	17	100	1					18	100	1					23	2	2	2	1	1	2	2	1	1	99	99	99	99	99	99	99	99	99	99	99	99	99	99	99
1	7	1	1	0	0	10	17	100	1	1	17	100	1	17	100	1	1	18	100	1	18	100	1	1	32	2	3	10	1	6	1	1	3	1	2	1	3	3	2	2	1	3	4	4	3	2	2	4	4
2	7	1	1	0	0	10	0	0	0	3	16	94.1176470588235	1					18	100	1					36	2	5	16	1	1	2	2	1	99	99	99	99	99	99	99	99	99	99	99	99	99	99	99	99
1	7	1	1	0	0	10	13	76.4705882352941	0	3	16	94.1176470588235	1	13	76.4705882352941	0	3	15	83.3333333333333	1	15	83.3333333333333	1	1	0	2	4	15	1	1	1	1	2	1	2	3	3	3	2	3	1	3	4	1	3	2	2	1	4
2	7	1	1	0	0	10	0	0	0	3	17	100	1					17	94.4444444444444	1					37	2	2	4	1	1	2	2	1	1	99	99	99	99	99	99	99	99	99	99	99	99	99	99	99
1	7	1	1	0	0	10	12	70.5882352941177	0	3	17	100	1	16	94.1176470588235	1	1	17	94.4444444444444	1	18	100	1	1	0	2	2	3	2	1	2	2	1	1	3	3	3	1	2	2	1	1	3	4	3	2	2	4	4
2	8	2	0	1	0	10	0	0	0	3	17	100	1					18	100	1					32	2	3	10	1	4	1	1	4	1	99	99	99	99	99	99	99	99	99	99	99	99	99	99	99
2	8	2	0	1	0	10	0	0	0	3	16	94.1176470588235	1					18	100	1					24	2	2	2.5	1	1	2	2	1	1	99	99	99	99	99	99	99	99	99	99	99	99	99	99	99
1	9	3	0	0	1	10	16	94.1176470588235	1	1	17	100	1	17	100	1	1								30	2	3	7	1	4	1	1	3	1	2	1	3	3	2	4	1	3	4	4	3	2	2	4	4
1	9	3	0	0	1	10	16	94.1176470588235	1	1	17	100	1	17	100	1	1	18	100	1					27	2	1	0	1	4	1	1	3	1	2	1	3	3	2	2	1	4	4	4	3	2	2	4	4
2	10	2	0	1	0	10	0	0	0	3	17	100	1					17	94.4444444444444	1					30	2	4	13	2	4	1	1	5	1	99	99	99	99	99	99	99	99	99	99	99	99	99	99	99
1	10	2	0	1	0	10	16	94.1176470588235	1	1	17	100	1	17	100	1	1	15	83.3333333333333	1	17	94.4444444444444	1	1	22	2	2	3	1	3	1	1	2	1	2	1	3	3	2	2	1	1	4	4	3	2	2	4	4
1	10	2	0	1	0	10	11	64.7058823529412	0	3	10	58.8235294117647	0	13	76.4705882352941	0	3				16	88.8888888888889	1	1	24	2	1	1	2	1	2	2	1	1	1	3	3	3	4	2	1	3	4	2	4	2	2	2	4
2	1	2	0	1	0	11	0	0	0	3	17	100	1					17	94.4444444444444	1					50	2	6	30	1	4	1	1	3	1	99	99	99	99	99	99	99	99	99	99	99	99	99	99	99
2	1	2	0	1	0	11	0	0	0	3	15	88.2352941176471	1					17	94.4444444444444	1					41	2	5	18	1	3	1	1	3	1	99	99	99	99	99	99	99	99	99	99	99	99	99	99	99
2	2	1	1	0	0	11	0	0	0	3	15	88.2352941176471	1					18	100	1					38	2	4	15	1	1	2	1	2	1	99	99	99	99	99	99	99	99	99	99	99	99	99	99	99
2	2	1	1	0	0	11	0	0	0	3	17	100	1					17	94.4444444444444	1					31	2	4	12	1	5	1	1	2	1	99	99	99	99	99	99	99	99	99	99	99	99	99	99	99
1	2	1	1	0	0	11	16	94.1176470588235	1	1	15	88.2352941176471	1	16	94.1176470588235	1	1	18	100	1	18	100	1	1	27	2	2	2.5	2	1	2	2	1	99	2	1	3	3	2	2	1	2	4	4	3	2	2	4	4
2	2	1	1	0	0	11	0	0	0	3	17	100	1					17	94.4444444444444	1					40	1	2	5	1	6	2	1	3	1	99	99	99	99	99	99	99	99	99	99	99	99	99	99	99
1	2	1	1	0	0	11	16	94.1176470588235	1	1	17	100	1	15	88.2352941176471	1	1	18	100	1	14	77.7777777777778	0	3	57	2	6	30	1	99	1	1	3	1	2	1	3	3	2	2	1	3	4	4	2	2	2	4	4
2	2	1	1	0	0	11	0	0	0	3	15	88.2352941176471	1					14	77.7777777777778	1					22	2	2	2	1	3	1	1	3	1	99	99	99	99	99	99	99	99	99	99	99	99	99	99	99
1	3	3	0	0	1	11	17	100	1	1	17	100	1	17	100	1	1	17	94.4444444444444	1	15	83.3333333333333	1	1	23	2	2	4	1	3	1	1	2	1	2	1	3	3	2	2	1	3	4	4	3	2	2	4	4
1	4	1	1	0	0	11	15	88.2352941176471	1	1	16	94.1176470588235	1	16	94.1176470588235	1	1	18	100	1					21	2	1	1	2	1	1	1	2	1	2	1	3	3	2	3	2	3	4	4	3	2	2	4	4
1	4	1	1	0	0	11	13	76.4705882352941	0	3	17	100	1	15	88.2352941176471	1	1	18	100	1	16	88.8888888888889	1	1	27	2	2	3.7	2	1	2	2	1	1	2	1	3	3	2	3	1	1	4	4	4	2	2	4	1
2	4	1	1	0	0	11	0	0	0	3	14	82.3529411764706	1					15	83.3333333333333	1					22	2	2	4.6	1	1	2	2	1	99	99	99	99	99	99	99	99	99	99	99	99	99	99	99	99
2	4	1	1	0	0	11	0	0	0	3	8	47.0588235294118	0					15	83.3333333333333	1					23	2	2	3	1	5	1	1	2	1	99	99	99	99	99	99	99	99	99	99	99	99	99	99	99
1	4	1	1	0	0	11	13	76.4705882352941	0	3	16	94.1176470588235	1	17	100	1	1	18	100	1	17	94.4444444444444	1	1	22	2	1	1.5	2	1	2	2	1	99	2	1	3	3	2	3	2	3	4	1	4	2	2	4	4
2	4	1	1	0	0	11	0	0	0	3	15	88.2352941176471	1					17	94.4444444444444	1					35	2	3	10	1	5	1	1	5	1	99	99	99	99	99	99	99	99	99	99	99	99	99	99	99
1	4	1	1	0	0	11	14	82.3529411764706	1	1	16	94.1176470588235	1	15	88.2352941176471	1	1	18	100	1	17	94.4444444444444	1	1	35	2	3	10	2	5	1	1	5	1	2	1	3	3	2	2	1	1	3	1	3	2	2	4	4
1	5	2	0	1	0	11	13	76.4705882352941	0	3	17	100	1	16	94.1176470588235	1	1	18	100	1	17	94.4444444444444	1	1	36	2	3	7	1	1	1	1	5	1	2	1	3	3	2	3	1	1	4	4	2	2	1	4	4
2	5	2	0	1	0	11	0	0	0	3	16	94.1176470588235	1					6	33.3333333333333	0					24	2	2	3	1	1	2	1	2	1	99	99	99	99	99	99	99	99	99	99	99	99	99	99	99
2	5	2	0	1	0	11	0	0	0	3	14	82.3529411764706	1					16	88.8888888888889	1					47	2	6	22	2	6	1	1	4	1	99	99	99	99	99	99	99	99	99	99	99	99	99	99	99
1	5	2	0	1	0	11	13	76.4705882352941	0	3	17	100	1	13	76.4705882352941	0	3	18	100	1	15	83.3333333333333	1	1	33	2	2	3	2	5	1	2	5	1	2	1	3	3	2	2	1	3	4	4	3	4	1	2	2
1	6	1	1	0	0	11	13	76.4705882352941	0	3	17	100	1	16	94.1176470588235	1	1	17	94.4444444444444	1					33	2	4	12	1	1	2	1	3	1	2	3	3	3	2	3	1	1	4	4	2	2	2	4	4
1	6	1	1	0	0	11	15	88.2352941176471	1	1	12	70.5882352941177	0	16	94.1176470588235	1	1	18	100	1					30	2	2	4	2	3	1	1	4	1	2	1	4	3	2	1	1	3	4	4	3	2	2	4	4
2	6	1	1	0	0	11	0	0	0	3	16	94.1176470588235	1												39	2	5	16	1	6	1	1	5	1	99	99	99	99	99	99	99	99	99	99	99	99	99	99	99
2	6	1	1	0	0	11	0	0	0	3	11	64.7058823529412	0												52	1	6	25	1	1	2	2	1	1	99	99	99	99	99	99	99	99	99	99	99	99	99	99	99
2	7	1	1	0	0	11	0	0	0	3	16	94.1176470588235	1					17	94.4444444444444	1					29	2	2	5	1	1	2	2	1	1	99	99	99	99	99	99	99	99	99	99	99	99	99	99	99
2	7	1	1	0	0	11	0	0	0	3	16	94.1176470588235	1					18	100	1					27	2	3	10	1	1	2	2	1	99	99	99	99	99	99	99	99	99	99	99	99	99	99	99	99
1	7	1	1	0	0	11	14	82.3529411764706	1	1	17	100	1	17	100	1	1	17	94.4444444444444	1	18	100	1	1	29	2	3	8	1	1	2	2	1	1	2	3	3	3	3	2	1	3	4	4	3	2	2	4	2
1	7	1	1	0	0	11	14	82.3529411764706	1	1	17	100	1	16	94.1176470588235	1	1	18	100	1	18	100	1	1	22	2	1	1.3	1	1	1	2	1	1	2	1	3	3	2	3	2	3	4	4	3	4	2	4	4
1	7	1	1	0	0	11	14	82.3529411764706	1	1	17	100	1	17	100	1	1	18	100	1	15	83.3333333333333	1	1	38	2	5	16	1	1	1	1	3	1	2	1	3	3	2	3	2	1	4	4	3	2	2	4	4
2	7	1	1	0	0	11	0	0	0	3	16	94.1176470588235	1					18	100	1					0	2	2	4	1	1	2	2	1	99	99	99	99	99	99	99	99	99	99	99	99	99	99	99	99
2	7	1	1	0	0	11	0	0	0	3	17	100	1					16	88.8888888888889	1					35	2	4	15	1	4	1	1	2	1	99	99	99	99	99	99	99	99	99	99	99	99	99	99	99
1	8	2	0	1	0	11	13	76.4705882352941	0	3	14	82.3529411764706	1	17	100	1	1	13	72.2222222222222	0	17	94.4444444444444	1	1	29	2	3	6	1	1	1	2	1	0	2	1	3	3	2	4	4	3	4	4	99	2	99	4	4
2	8	2	0	1	0	11	0	0	0	3	15	88.2352941176471	1					18	100	1					56	1	6	37	1	2	2	2	1	1	99	99	99	99	99	99	99	99	99	99	99	99	99	99	99
2	9	3	0	0	1	11	0	0	0	3	12	70.5882352941177	0												26	2	1	.7	2	1	2	2	1	99	99	99	99	99	99	99	99	99	99	99	99	99	99	99	99
2	9	3	0	0	1	11	0	0	0	3	15	88.2352941176471	1												20	2	1	1	1	1	2	1	1	1	99	99	99	99	99	99	99	99	99	99	99	99	99	99	99
1	9	3	0	0	1	11	16	94.1176470588235	1	1	17	100	1	17	100	1	1	18	100	1					40	2	4	14	1	4	1	1	3	1	2	1	3	3	2	4	1	3	4	4	3	2	2	4	4
2	9	3	0	0	1	11	0	0	0	3	12	70.5882352941177	0												57	2	6	38	1	4	1	2	3	1	99	99	99	99	99	99	99	99	99	99	99	99	99	99	99
1	9	3	0	0	1	11	16	94.1176470588235	1	1	15	88.2352941176471	1	17	100	1	1	18	100	1					25	2	1	0	2	4	2	1	3	1	2	1	3	3	2	2	1	4	4	4	3	2	2	4	4
1	10	2	0	1	0	11	16	94.1176470588235	1	1	16	94.1176470588235	1	16	94.1176470588235	1	1	18	100	1	18	100	1	1	23	2	2	4	1	1	1	1	2	1	2	1	3	3	2	2	1	1	4	4	3	2	2	4	4
2	10	2	0	1	0	11	0	0	0	3	17	100	1					17	94.4444444444444	1					27	2	2	5	1	1	1	1	3	1	99	99	99	99	99	99	99	99	99	99	99	99	99	99	99
2	10	2	0	1	0	11	0	0	0	3	16	94.1176470588235	1					15	83.3333333333333	1					40	2	5	19	1	1	1	1	5	1	99	99	99	99	99	99	99	99	99	99	99	99	99	99	99
1	10	2	0	1	0	11	15	88.2352941176471	1	1	16	94.1176470588235	1	16	94.1176470588235	1	1	18	100	1	16	88.8888888888889	1	1	42	2	5	20	1	6	1	1	3	1	2	1	3	3	2	2	1	1	4	1	3	2	2	4	4
1	1	2	0	1	0	12	14	82.3529411764706	1	1	15	88.2352941176471	1	15	88.2352941176471	1	1	18	100	1	17	94.4444444444444	1	1	41	2	5	17	2	6	1	1	4	1	2	3	3	3	3	2	1	3	4	1	3	2	2	4	4
2	1	2	0	1	0	12	0	0	0	3	10	58.8235294117647	0					15	83.3333333333333	1					23	2	1	.5	2	2	2	1	1	99	99	99	99	99	99	99	99	99	99	99	99	99	99	99	99
2	1	2	0	1	0	12	0	0	0	3	16	94.1176470588235	1					15	83.3333333333333	1					21	2	2	3	1	3	1	1	3	1	99	99	99	99	99	99	99	99	99	99	99	99	99	99	99
1	1	2	0	1	0	12	15	88.2352941176471	1	1	17	100	1	16	94.1176470588235	1	1	17	94.4444444444444	1	15	83.3333333333333	1	1	21	2	2	2	1	4	1	1	3	1	2	1	3	3	2	3	1	3	4	4	2	2	2	4	4
1	1	2	0	1	0	12	16	94.1176470588235	1	1	17	100	1	17	100	1	1	18	100	1	17	94.4444444444444	1	1	24	2	2	5	1	4	1	1	4	1	2	1	3	3	2	4	1	3	4	4	3	2	2	4	4
1	2	1	1	0	0	12	15	88.2352941176471	1	1	14	82.3529411764706	1	16	94.1176470588235	1	1	18	100	1	17	94.4444444444444	1	1	28	2	3	8	1	3	1	1	4	1	2	1	3	3	2	2	1	3	4	1	3	2	2	1	4
2	2	1	1	0	0	12	0	0	0	3	15	88.2352941176471	1					13	72.2222222222222	0						2	6	26	1	1	2	2	1	99	99	99	99	99	99	99	99	99	99	99	99	99	99	99	99
2	2	1	1	0	0	12	0	0	0	3	16	94.1176470588235	1					12	66.6666666666667	0					27	2	3	8	1	1	1	1	5	1	99	99	99	99	99	99	99	99	99	99	99	99	99	99	99
1	2	1	1	0	0	12	17	100	1	1	17	100	1	17	100	1	1	18	100	1	17	94.4444444444444	1	1	27	2	2	5	2	6	1	1	5	1	2	1	3	3	2	2	1	3	4	4	3	2	2	4	4
2	4	1	1	0	0	12	0	0	0	3	17	100	1												24	2	2	3	1	4	2	2	1	1	99	99	99	99	99	99	99	99	99	99	99	99	99	99	99
1	4	1	1	0	0	12	12	70.5882352941177	0	3	14	82.3529411764706	1	17	100	1	1	18	100	1	15	83.3333333333333	1	1	19	2	2	2	2	2	1	1	3	1	2	1	3	3	2	2	1	1	3	1	2	2	2	3	4
1	4	1	1	0	0	12	14	82.3529411764706	1	1	17	100	1	17	100	1	1	18	100	1	16	88.8888888888889	1	1	22	2	2	2	2	1	2	99	1	1	2	1	3	3	2	3	1	1	4	4	4	2	2	4	4
2	4	1	1	0	0	12	0	0	0	3	17	100	1					16	88.8888888888889	1					22	2	2	3.6	1	6	1	1	5	1	99	99	99	99	99	99	99	99	99	99	99	99	99	99	99
2	5	2	0	1	0	12	0	0	0	3	15	88.2352941176471	1					15	83.3333333333333	1					27	2	2	4	2	1	2	2	1	1	99	99	99	99	99	99	99	99	99	99	99	99	99	99	99
2	5	2	0	1	0	12	0	0	0	3	17	100	1					16	88.8888888888889	1					34	2	4	15	2	1	1	1	2	1	99	99	99	99	99	99	99	99	99	99	99	99	99	99	99
1	5	2	0	1	0	12	11	64.7058823529412	0	3	17	100	1	14	82.3529411764706	1	1	18	100	1	16	88.8888888888889	1	1	47	2	5	20	1	6	1	1	1	1	2	3	3	3	2	3	1	1	4	1	2	2	1	4	4
1	6	1	1	0	0	12	14	82.3529411764706	1	1	17	100	1	16	94.1176470588235	1	1	17	94.4444444444444	1					32	2	4	14	1	99	1	1	3	1	2	3	3	3	2	4	1	3	4	4	2	2	2	4	4
1	6	1	1	0	0	12	13	76.4705882352941	0	3	17	100	1	16	94.1176470588235	1	1	17	94.4444444444444	1					30	2	3	8	2	6	1	1	5	1	2	3	3	3	2	2	1	4	4	1	3	2	2	2	4
2	6	1	1	0	0	12	0	0	0	3	16	94.1176470588235	1												30	2	3	8	1	6	1	1	5	1	99	99	99	99	99	99	99	99	99	99	99	99	99	99	99
1	6	1	1	0	0	12	15	88.2352941176471	1	1	17	100	1	16	94.1176470588235	1	1	14	77.7777777777778	1					30	2	3	8	1	4	1	1	5	1	2	1	3	3	4	3	1	3	4	4	3	2	2	4	4
2	6	1	1	0	0	12	0	0	0	3	16	94.1176470588235	1												34	2	4	15	1	6	1	1	5	1	99	99	99	99	99	99	99	99	99	99	99	99	99	99	99
2	6	1	1	0	0	12	0	0	0	3	14	82.3529411764706	1												40	2	4	11	1	1	1	1	3	1	99	99	99	99	99	99	99	99	99	99	99	99	99	99	99
1	7	1	1	0	0	12	6	35.2941176470588	0	3	16	94.1176470588235	1	16	94.1176470588235	1	1	18	100	1	17	94.4444444444444	1	1	54	2	6	34	1	1	1	1	1	99	2	3	3	3	2	3	99	99	4	99	3	99	99	99	99
2	7	1	1	0	0	12	0	0	0	3	17	100	1					18	100	1					29	2	3	8	1	3	2	1	1	1	99	99	99	99	99	99	99	99	99	99	99	99	99	99	99
1	7	1	1	0	0	12	14	82.3529411764706	1	1	17	100	1	17	100	1	1	18	100	1	16	88.8888888888889	1	1	28	2	2	4	2	1	1	1	2	1	2	1	3	3	2	2	1	1	4	4	3	4	2	2	4
2	7	1	1	0	0	12	0	0	0	3	17	100	1					18	100	1					29	2	3	6	1	1	2	2	1	1	99	99	99	99	99	99	99	99	99	99	99	99	99	99	99
1	7	1	1	0	0	12	14	82.3529411764706	1	1	17	100	1	17	100	1	1	18	100	1	18	100	1	1	23	2	1	1.3	2	1	1	2	1	1	2	1	3	3	2	3	2	3	4	4	3	4	2	4	4
1	7	1	1	0	0	12	17	100	1	1	2	11.7647058823529	0	17	100	1	1	17	94.4444444444444	1	17	94.4444444444444	1	1	28	2	3	8	2	6	1	1	3	1	2	1	3	3	2	2	1	3	4	4	3	2	2	4	4
2	7	1	1	0	0	12	0	0	0	3	17	100	1					16	88.8888888888889	1					26	2	2	4	1	3	1	1	2	1	99	99	99	99	99	99	99	99	99	99	99	99	99	99	99
2	7	1	1	0	0	12	0	0	0	3	17	100	1					17	94.4444444444444	1					35	2	4	14	1	4	1	1	2	1	99	99	99	99	99	99	99	99	99	99	99	99	99	99	99
2	8	2	0	1	0	12	0	0	0	3	15	88.2352941176471	1					18	100	1					22	2	2	2	1	4	1	2	1	1	99	99	99	99	99	99	99	99	99	99	99	99	99	99	99
1	8	2	0	1	0	12	14	82.3529411764706	1	1	17	100	1	17	100	1	1	14	77.7777777777778	1	18	100	1	1	22	2	2	2	2	1	2	1	1	1	2	1	3	3	2	3	2	3	3	4	3	2	2	4	4
1	9	3	0	0	1	12	16	94.1176470588235	1	1	16	94.1176470588235	1	15	88.2352941176471	1	1								34	2	4	12	1	4	1	1	3	1	2	1	3	3	2	2	1	4	4	4	3	2	2	4	4
2	9	3	0	0	1	12	0	0	0	3	11	64.7058823529412	0												30	2	3	8	2	1	2	2	1	1	99	99	99	99	99	99	99	99	99	99	99	99	99	99	99
2	9	3	0	0	1	12	0	0	0	3	15	88.2352941176471	1												32	2	3	10	1	1	2	2	1	99	99	99	99	99	99	99	99	99	99	99	99	99	99	99	99
1	10	2	0	1	0	12	13	76.4705882352941	0	3	16	94.1176470588235	1	14	82.3529411764706	1	1	18	100	1	18	100	1	1		2	6	30	1	1	2	2	1	1	2	1	3	3	2	2	1	3	3	4	3	2	2	1	4
2	10	2	0	1	0	12	0	0	0	3	14	82.3529411764706	1					17	94.4444444444444	1					36	2	5	19	1	1	1	1	5	1	99	99	99	99	99	99	99	99	99	99	99	99	99	99	99
2	10	2	0	1	0	12	0	0	0	3	14	82.3529411764706	1					11	61.1111111111111	0					49	2	6	24	1	6	1	1	5	1	99	99	99	99	99	99	99	99	99	99	99	99	99	99	99
1	10	2	0	1	0	12	16	94.1176470588235	1	1	17	100	1	3	17.6470588235294	0	3	18	100	1	17	94.4444444444444	1	1	24	2	2	2	1	1	1	1	2	3	2	1	3	3	2	2	1	1	4	4	3	2	2	4	4
1	10	2	0	1	0	12	16	94.1176470588235	1	1	13	76.4705882352941	0	16	94.1176470588235	1	1	17	94.4444444444444	1					56	2	6	35	1	3	1	1	4	1	2	1	3	3	2	2	1	3	4	1	3	2	2	4	4
1	1	2	0	1	0	13	17	100	1	1	17	100	1	17	100	1	1	18	100	1	16	88.8888888888889	1	1	22	2	1	1	1	4	1	1	3	1	2	1	3	3	2	2	1	3	4	4	3	2	2	4	4
1	2	1	1	0	0	13	16	94.1176470588235	1	1	16	94.1176470588235	1	16	94.1176470588235	1	1	18	100	1	17	94.4444444444444	1	1	25	2	3	6	1	4	1	2	3	1	2	1	3	3	2	2	1	3	4	4	4	2	2	4	4
1	2	1	1	0	0	13	15	88.2352941176471	1	1	13	76.4705882352941	0	17	100	1	1	17	94.4444444444444	1	14	77.7777777777778	0	3	22	2	2	3	1	99	2	2	99	99	2	1	3	3	2	2	1	3	4	1	3	2	2	1	4
2	2	1	1	0	0	13	0	0	0	3	15	88.2352941176471	1					17	94.4444444444444	1					35	2	4	14	1	1	2	2	2	1	99	99	99	99	99	99	99	99	99	99	99	99	99	99	99
2	2	1	1	0	0	13	0	0	0	3	16	94.1176470588235	1					15	83.3333333333333	1					28	2	3	6	1	3	1	1	2	1	99	99	99	99	99	99	99	99	99	99	99	99	99	99	99
1	4	1	1	0	0	13	13	76.4705882352941	0	3	16	94.1176470588235	1	14	82.3529411764706	1	1	17	94.4444444444444	1	13	72.2222222222222	0	3	26	2	2	4	2	1	2	2	1	99	2	1	3	3	2	3	2	3	4	1	2	2	2	4	4
1	4	1	1	0	0	13	13	76.4705882352941	0	3	17	100	1	17	100	1	1	18	100	1	18	100	1	1	33	2	3	8	2	1	1	1	2	1	1	1	3	3	2	3	1	1	4	4	4	2	2	4	4
2	4	1	1	0	0	13	0	0	0	3	17	100	1					18	100	1					24	2	2	3	1	1	1	1	5	1	99	99	99	99	99	99	99	99	99	99	99	99	99	99	99
2	4	1	1	0	0	13	0	0	0	3	17	100	1												19	2	1	1	1	3	2	2	1	1	99	99	99	99	99	99	99	99	99	99	99	99	99	99	99
2	4	1	1	0	0	13	0	0	0	3	16	94.1176470588235	1					18	100	1					26	2	1	1	1	4	1	1	5	1	99	99	99	99	99	99	99	99	99	99	99	99	99	99	99
2	4	1	1	0	0	13	0	0	0	3	17	100	1					17	94.4444444444444	1					28	2	3	10	1	1	2	1	3	1	99	99	99	99	99	99	99	99	99	99	99	99	99	99	99
1	4	1	1	0	0	13	17	100	1	1	17	100	1	16	94.1176470588235	1	1	18	100	1					26	2	2	3	1	1	1	1	3	1	2	1	3	3	2	2	1	3	4	4	3	2	2	4	4
1	5	2	0	1	0	13	12	70.5882352941177	0	3	17	100	1	14	82.3529411764706	1	1	18	100	1	16	88.8888888888889	1	1	40	2	5	18	1	6	1	1	2	1	2	3	3	3	2	3	2	3	4	1	3	2	1	4	4
1	5	2	0	1	0	13	9	52.9411764705882	0	3	15	88.2352941176471	1	11	64.7058823529412	0	3	18	100	1	18	100	1	1	27	2	1	1	1	1	1	1	3	1	3	3	3	3	4	2	2	1	2	3	3	2	1	4	4
1	5	2	0	1	0	13	17	100	1	1	17	100	1	12	70.5882352941177	0	3	18	100	1	18	100	1	1	26	2	3	7	1	6	1	1	5	1	2	1	3	3	2	2	1	3	4	4	3	2	2	4	4
2	5	2	0	1	0	13	0	0	0	3	17	100	1					18	100	1					40	2	5	19	2	1	1	1	2	1	99	99	99	99	99	99	99	99	99	99	99	99	99	99	99
2	5	2	0	1	0	13	0	0	0	3	15	88.2352941176471	1												34	2	4	14	2	1	1	1	2	1	99	99	99	99	99	99	99	99	99	99	99	99	99	99	99
1	5	2	0	1	0	13	13	76.4705882352941	0	3	16	94.1176470588235	1	15	88.2352941176471	1	1	18	100	1					34	2	4	14	1	1	2	1	1	0	2	1	2	3	2	2	1	3	4	1	3	4	1	4	4
2	6	1	1	0	0	13	0	0	0	3	14	82.3529411764706	1												26	2	2	2	1	1	1	1	3	1	99	99	99	99	99	99	99	99	99	99	99	99	99	99	99
2	6	1	1	0	0	13	0	0	0	3	16	94.1176470588235	1												30	2	3	8	1	6	1	1	4	1	99	99	99	99	99	99	99	99	99	99	99	99	99	99	99
2	6	1	1	0	0	13	0	0	0	3	15	88.2352941176471	1												31	2	2	4	1	6	1	1	5	1	99	99	99	99	99	99	99	99	99	99	99	99	99	99	99
1	6	1	1	0	0	13	13	76.4705882352941	0	3	16	94.1176470588235	1	16	94.1176470588235	1	1	18	100	1					32	2	3	10	1	3	2	2	1	1	2	1	3	3	2	2	2	3	4	4	4	2	1	1	4
1	6	1	1	0	0	13	13	76.4705882352941	0	3	17	100	1	15	88.2352941176471	1	1	18	100	1					22	2	1	1	2	1	2	1	1	1	2	3	3	3	4	3	1	3	4	4	2	2	2	4	4
1	6	1	1	0	0	13	8	47.0588235294118	0	3	12	70.5882352941177	0	11	64.7058823529412	0	3	16	88.8888888888889	1					52	1	6	25	2	1	2	1	4	1	2	3	3	1	4	2	2	4	2	1	2	2	2	3	4
1	6	1	1	0	0	13	14	82.3529411764706	1	1	16	94.1176470588235	1	15	88.2352941176471	1	1	16	88.8888888888889	1					28	1	2	3	2	1	2	2	1	99	2	1	3	3	2	2	1	4	4	4	2	2	2	4	4
1	7	1	1	0	0	13	16	94.1176470588235	1	1	17	100	1	15	88.2352941176471	1	1	18	100	1	18	100	1	1	21	2	2	2	1	1	1	1	4	1	2	1	3	3	2	2	1	3	4	4	3	4	2	4	4
1	7	1	1	0	0	13	16	94.1176470588235	1	1	17	100	1	17	100	1	1	14	77.7777777777778	1	18	100	1	1	23	2	2	2	1	1	2	1	2	1	2	1	3	3	2	2	1	3	4	1	3	2	2	4	4
1	7	1	1	0	0	13	16	94.1176470588235	1	1	17	100	1	17	100	1	1	12	66.6666666666667	0	13	72.2222222222222	0	3	25	2	3	6	1	6	1	1	3	1	2	1	3	3	2	3	1	3	4	4	3	2	2	4	4
2	7	1	1	0	0	13	0	0	0	3	16	94.1176470588235	1					17	94.4444444444444	1					25	2	2	2	1	3	2	2	1	1	99	99	99	99	99	99	99	99	99	99	99	99	99	99	99
1	7	1	1	0	0	13	14	82.3529411764706	1	1	17	100	1	17	100	1	1	18	100	1	17	94.4444444444444	1	1	40	2	5	18	1	4	1	1	3	1	2	1	3	3	2	2	2	3	4	4	3	2	2	4	4
2	7	1	1	0	0	13	0	0	0	3	17	100	1					17	94.4444444444444	1					40	2									99	99	99	99	99	99	99	99	99	99	99	99	99	99	99
2	7	1	1	0	0	13	0	0	0	3	11	64.7058823529412	0					15	83.3333333333333	1					49	2	6	23	1	1	2	2	1	99	99	99	99	99	99	99	99	99	99	99	99	99	99	99	99
2	7	1	1	0	0	13	0	0	0	3	16	94.1176470588235	1					18	100	1					23	2	2	2	1	1	2	2	1	1	99	99	99	99	99	99	99	99	99	99	99	99	99	99	99
1	9	3	0	0	1	13	14	82.3529411764706	1	1	16	94.1176470588235	1	11	64.7058823529412	0	3								30	2	3	8	1	1	2	1	3	1	2	1	3	1	2	2	1	4	4	4	3	2	2	4	2
2	10	2	0	1	0	13	0	0	0	3	16	94.1176470588235	1					18	100	1					42	2	5	18	1	6	1	1	5	1	99	99	99	99	99	99	99	99	99	99	99	99	99	99	99
1	10	2	0	1	0	13	17	100	1	1	16	94.1176470588235	1	16	94.1176470588235	1	1	18	100	1	18	100	1	1	42	2	5	18	1	5	1	1	5	1	2	1	3	3	2	2	1	3	4	4	3	2	2	4	4
2	10	2	0	1	0	13	0	0	0	3	16	94.1176470588235	1					18	100	1					23	2	2	4	1	1	1	1	3	1	99	99	99	99	99	99	99	99	99	99	99	99	99	99	99
1	10	2	0	1	0	13	14	82.3529411764706	1	1	16	94.1176470588235	1	14	82.3529411764706	1	1	18	100	1	17	94.4444444444444	1	1	36	2	5	19	1	1	1	2	1	99	2	3	3	3	2	2	1	1	4	4	2	2	2	4	4
2	1	2	0	1	0	14	0	0	0	3	12	70.5882352941177	0					15	83.3333333333333	1					23	2	1	.1	2	1	2	1	1	1	99	99	99	99	99	99	99	99	99	99	99	99	99	99	99
1	1	2	0	1	0	14	17	100	1	1	17	100	1	10	58.8235294117647	0	3	18	100	1	15	83.3333333333333	1	1	23	2	1	1	1	1	1	2	2	1	2	1	3	3	2	2	1	3	4	4	3	2	2	4	4
1	2	1	1	0	0	14	17	100	1	1	17	100	1	17	100	1	1				18	100	1	1	37	2	5	16	1	6	1	1	5	1	2	1	3	3	2	2	1	3	4	4	3	2	2	4	4
2	2	1	1	0	0	14	0	0	0	3	16	94.1176470588235	1					15	83.3333333333333	1					30	2	2	4	1	99	1	1	5	1	99	99	99	99	99	99	99	99	99	99	99	99	99	99	99
2	2	1	1	0	0	14	0	0	0	3	16	94.1176470588235	1					17	94.4444444444444	1					26	1	2	2	1	5	1	1	5	1	99	99	99	99	99	99	99	99	99	99	99	99	99	99	99
2	2	1	1	0	0	14	0	0	0	3	16	94.1176470588235	1					17	94.4444444444444	1					25	2	2	5	1	1	1	2	1	1	99	99	99	99	99	99	99	99	99	99	99	99	99	99	99
1	2	1	1	0	0	14	14	82.3529411764706	1	1	16	94.1176470588235	1	16	94.1176470588235	1	1	18	100	1	18	100	1	1	22	2	2	3	2	1	2	2	1	1	2	1	3	3	2	2	2	1	4	4	3	2	2	3	4
2	2	1	1	0	0	14	0	0	0	3	16	94.1176470588235	1					16	88.8888888888889	1					31	2	3	6	1	2	1	1	1	1	99	99	99	99	99	99	99	99	99	99	99	99	99	99	99
1	2	1	1	0	0	14	17	100	1	1	17	100	1	16	94.1176470588235	1	1	15	83.3333333333333	1	18	100	1	1	35	2	4	13	2	2	1	1	5	1	2	1	3	3	2	2	1	3	4	4	3	2	2	4	4
1	4	1	1	0	0	14	9	52.9411764705882	0	3	15	88.2352941176471	1	10	58.8235294117647	0	3	18	100	1	17	94.4444444444444	1	1	28	2	3	7	2	99	1	2	99	1	2	3	3	3	2	3	1	3	4	1	3	4	1	3	2
2	4	1	1	0	0	14	0	0	0	3	17	100	1					16	88.8888888888889	1					30	2	3	7	1	4	1	1	3	1	99	99	99	99	99	99	99	99	99	99	99	99	99	99	99
1	4	1	1	0	0	14	17	100	1	1	17	100	1	17	100	1	1	18	100	1	16	88.8888888888889	1	1	39	2	4	12	1	3	1	1	2	1	2	1	3	3	2	2	1	3	4	4	3	2	2	4	4
1	4	1	1	0	0	14	7	41.1764705882353	0	3	13	76.4705882352941	0	15	88.2352941176471	1	1	18	100	1	14	77.7777777777778	0	3	40	2	5	20	1	99	1	2	3	2	2	3	3	2	3	1	3	4	4	2	2	2	1	4	1
2	4	1	1	0	0	14	0	0	0	3	16	94.1176470588235	1					16	88.8888888888889	1					25	2	2	4	1	1	1	1	5	1	99	99	99	99	99	99	99	99	99	99	99	99	99	99	99
1	4	1	1	0	0	14	15	88.2352941176471	1	1	15	88.2352941176471	1	13	76.4705882352941	0	3	18	100	1	15	83.3333333333333	1	1	30	2	2	3	2	1	2	1	2	1	2	3	3	3	2	3	1	3	4	4	3	2	2	4	4
2	5	2	0	1	0	14	0	0	0	3	17	100	1					17	94.4444444444444	1					39	2	4	15	2	3	1	1	2	1	99	99	99	99	99	99	99	99	99	99	99	99	99	99	99
1	5	2	0	1	0	14	14	82.3529411764706	1	1	17	100	1	15	88.2352941176471	1	1	16	88.8888888888889	1	18	100	1	1	24	2	2	3	1	6	1	1	5	1	2	1	3	3	2	2	1	3	4	4	3	2	2	1	1
1	5	2	0	1	0	14	17	100	1	1	17	100	1	17	100	1	1	18	100	1	18	100	1	1	27	2	3	6	1	6	1	1	4	1	2	1	3	3	2	2	1	3	4	4	3	2	2	4	4
2	5	2	0	1	0	14	0	0	0	3	12	70.5882352941177	0					18	100	1					26	2	3	6	1	6	1	1	5	1	99	99	99	99	99	99	99	99	99	99	99	99	99	99	99
2	6	1	1	0	0	14	0	0	0	3	17	100	1												33	2	4	12	1	4	1	1	4	1	99	99	99	99	99	99	99	99	99	99	99	99	99	99	99
2	6	1	1	0	0	14	0	0	0	3	14	82.3529411764706	1												24	2	2	5	2	1	1	1	2	1	99	99	99	99	99	99	99	99	99	99	99	99	99	99	99
1	6	1	1	0	0	14	15	88.2352941176471	1	1	16	94.1176470588235	1	14	82.3529411764706	1	1	17	94.4444444444444	1					24	2	2	5	1	6	1	1	5	1	2	1	3	2	2	2	1	3	4	4	3	2	3	4	4
2	6	1	1	0	0	14	0	0	0	3	15	88.2352941176471	1												46	2	6	22	2	1	1	1	2	1	99	99	99	99	99	99	99	99	99	99	99	99	99	99	99
1	6	1	1	0	0	14	17	100	1	1	17	100	1	17	100	1	1	18	100	1					34	2	3	9	2	2	2	2	2	1	2	1	3	3	2	2	1	3	4	4	3	2	2	4	4
2	7	1	1	0	0	14	0	0	0	3	17	100	1					18	100	1					29	2	2	3	1	1	2	2	1	99	99	99	99	99	99	99	99	99	99	99	99	99	99	99	99
1	7	1	1	0	0	14	11	64.7058823529412	0	3	17	100	1	16	94.1176470588235	1	1	16	88.8888888888889	1	17	94.4444444444444	1	1	25	2	2	3	2	1	2	2	1	1	2	1	3	2	2	3	2	1	4	1	3	2	2	2	4
2	7	1	1	0	0	14	0	0	0	3	12	70.5882352941177	0					18	100	1					35	2	3	10	1	1	2	2	1	99	99	99	99	99	99	99	99	99	99	99	99	99	99	99	99
1	7	1	1	0	0	14	15	88.2352941176471	1	1	13	76.4705882352941	0	12	70.5882352941177	0	3	14	77.7777777777778	1	18	100	1	1	35	2	4	12	2	1	2	2	1	99	1	3	3	3	2	2	1	3	4	4	3	2	2	4	4
1	7	1	1	0	0	14	12	70.5882352941177	0	3	17	100	1	15	88.2352941176471	1	1	17	94.4444444444444	1	17	94.4444444444444	1	1	43	2	5	18	1	1	2	1	5	1	2	1	3	3	2	2	1	1	4	1	3	2	4	1	4
2	7	1	1	0	0	14	0	0	0	3	17	100	1					17	94.4444444444444	1					40	2	5	18	1	4	1	1	3	1	99	99	99	99	99	99	99	99	99	99	99	99	99	99	99
2	7	1	1	0	0	14	0	0	0	3	13	76.4705882352941	0					16	88.8888888888889	1					51	2	6	25	1	1	2	1	2	1	99	99	99	99	99	99	99	99	99	99	99	99	99	99	99
2	8	2	0	1	0	14	0	0	0	3	17	100	1					17	94.4444444444444	1					29	2	3	6	2	6	1	2	1	1	99	99	99	99	99	99	99	99	99	99	99	99	99	99	99
1	9	3	0	0	1	14	13	76.4705882352941	0	3	17	100	1	16	94.1176470588235	1	1	16	88.8888888888889	1	9	50	0	3	20	2	2	2	2	3	1	1	3	1	2	1	3	3	2	2	2	4	4	4	3	2	1	1	4
2	9	3	0	0	1	14	0	0	0	3	10	58.8235294117647	0												20	1	1	.7	1	1	2	2	1	99	99	99	99	99	99	99	99	99	99	99	99	99	99	99	99
2	10	2	0	1	0	14	0	0	0	3	16	94.1176470588235	1					18	100	1					43	2	6	23	1	1	1	1	5	1	99	99	99	99	99	99	99	99	99	99	99	99	99	99	99
2	10	2	0	1	0	14	0	0	0	3	16	94.1176470588235	1					14	77.7777777777778	1					22	2	2	3	1	1	1	1	2	1	99	99	99	99	99	99	99	99	99	99	99	99	99	99	99
1	10	2	0	1	0	14	16	94.1176470588235	1	1	16	94.1176470588235	1	16	94.1176470588235	1	1	18	100	1	14	77.7777777777778	0	3	22	2	2	2	1	1	2	2	1	1	2	1	3	3	2	2	1	1	4	4	3	2	2	4	4
2	2	1	1	0	0	15	0	0	0	3	16	94.1176470588235	1					17	94.4444444444444	1					27	2	3	7	1	3	1	1	2	1	99	99	99	99	99	99	99	99	99	99	99	99	99	99	99
2	2	1	1	0	0	15	0	0	0	3	16	94.1176470588235	1					17	94.4444444444444	1					28	2	3	9	1	6	1	99	5	1	99	99	99	99	99	99	99	99	99	99	99	99	99	99	99
1	2	1	1	0	0	15	14	82.3529411764706	1	1	12	70.5882352941177	0	14	82.3529411764706	1	1	6	33.3333333333333	0	14	77.7777777777778	0	3	57	2	6	34	2	99	2	2	2	99	2	1	3	3	2	1	4	3	4	2	3	2	2	4	4
2	2	1	1	0	0	15	0	0	0	3	17	100	1					18	100	1					38	2	5	17	1	6	1	1	5	1	99	99	99	99	99	99	99	99	99	99	99	99	99	99	99
1	2	1	1	0	0	15	17	100	1	1	17	100	1	15	88.2352941176471	1	1	18	100	1	17	94.4444444444444	1	1	35	2	4	12	1	99	2	99	1	3	2	1	3	3	2	2	1	3	4	4	3	2	2	4	4
1	4	1	1	0	0	15	10	58.8235294117647	0	3	16	94.1176470588235	1	11	64.7058823529412	0	3	16	88.8888888888889	1	12	66.6666666666667	0	3	30	2	2	5	1	6	1	1	3	1	2	1	3	3	3	2	2	1	3	4	4	3	2	4	4
1	4	1	1	0	0	15	17	100	1	1	17	100	1	13	76.4705882352941	0	3	15	83.3333333333333	1	16	88.8888888888889	1	1	47	2	5	20	1	3	1	1	4	1	2	1	3	3	2	2	1	3	4	4	3	2	2	4	4
2	4	1	1	0	0	15	0	0	0	3	17	100	1					15	83.3333333333333	1					19	2	2	2	1	4	1	1	2	1	99	99	99	99	99	99	99	99	99	99	99	99	99	99	99
1	4	1	1	0	0	15	15	88.2352941176471	1	1	17	100	1	17	100	1	1	15	83.3333333333333	1	18	100	1	1	22	2	2	2	2	1	2	2	1	1	2	1	3	3	2	2	4	3	4	1	3	2	2	4	4
2	4	1	1	0	0	15	0	0	0	3	17	100	1					17	94.4444444444444	1					33	2	2	4	1	1	2	2	1	1	99	99	99	99	99	99	99	99	99	99	99	99	99	99	99
2	4	1	1	0	0	15	0	0	0	3	16	94.1176470588235	1												26	2	2	4	1	1	1	1	4	1	99	99	99	99	99	99	99	99	99	99	99	99	99	99	99
2	4	1	1	0	0	15	0	0	0	3	17	100	1					18	100	1					25	2	3	7	1	6	1	1	1	1	99	99	99	99	99	99	99	99	99	99	99	99	99	99	99
1	5	2	0	1	0	15	8	47.0588235294118	0	3	17	100	1	15	88.2352941176471	1	1	17	94.4444444444444	1	11	61.1111111111111	0	3	30	2	3	8	1	6	1	1	5	1	2	3	3	3	3	3	3	1	3	4	4	2	2	2	2
2	5	2	0	1	0	15	0	0	0	3	17	100	1					18	100	1					38	2	4	15	1	3	1	1	2	1	99	99	99	99	99	99	99	99	99	99	99	99	99	99	99
2	6	1	1	0	0	15	0	0	0	3	14	82.3529411764706	1												37	1	5	19	1	1	1	2	1	1	99	99	99	99	99	99	99	99	99	99	99	99	99	99	99
2	6	1	1	0	0	15	0	0	0	3	11	64.7058823529412	0												40	1	6	21	2	3	1	1	3	1	99	99	99	99	99	99	99	99	99	99	99	99	99	99	99
1	6	1	1	0	0	15	8	47.0588235294118	0	3	16	94.1176470588235	1	11	64.7058823529412	0	3	18	100	1					40	1	5	20	2	1	1	1	3	1	1	1	3	1	2	2	2	4	1	1	2	2	1	3	4
2	7	1	1	0	0	15	0	0	0	3	17	100	1					17	94.4444444444444	1					37	2	5	16	1	1	2	2	1	1	99	99	99	99	99	99	99	99	99	99	99	99	99	99	99
1	7	1	1	0	0	15	16	94.1176470588235	1	1	17	100	1	17	100	1	1	16	88.8888888888889	1	17	94.4444444444444	1	1	23	2	2	2	1	1	1	1	2	1	2	1	3	3	2	2	2	3	4	4	3	2	2	4	4
2	7	1	1	0	0	15	0	0	0	3	17	100	1					18	100	1					25	2	2	5	1	5	1	1	5	1	99	99	99	99	99	99	99	99	99	99	99	99	99	99	99
2	7	1	1	0	0	15	0	0	0	3	12	70.5882352941177	0					18	100	1					38	2	5	17	1	1	2	2	1	1	99	99	99	99	99	99	99	99	99	99	99	99	99	99	99
1	7	1	1	0	0	15	11	64.7058823529412	0	3	17	100	1	15	88.2352941176471	1	1	14	77.7777777777778	1					50	2	6	28	1	1	2	1	2	1	2	1	3	3	2	2	1	1	4	1	4	2	1	1	4
2	7	1	1	0	0	15	0	0	0	3	14	82.3529411764706	1					18	100	1					50	2	6	33	1	1	2	2	1	99	99	99	99	99	99	99	99	99	99	99	99	99	99	99	99
2	7	1	1	0	0	15	0	0	0	3	14	82.3529411764706	1					14	77.7777777777778	1					23	2	2	2	1	1	2	2	1	99	99	99	99	99	99	99	99	99	99	99	99	99	99	99	99
2	7	1	1	0	0	15	0	0	0	3	17	100	1					18	100	1					25	2	2	4	1	1	1	2	1	2	99	99	99	99	99	99	99	99	99	99	99	99	99	99	99
1	8	2	0	1	0	15	15	88.2352941176471	1	1	16	94.1176470588235	1	17	100	1	1	17	94.4444444444444	1	18	100	1	1	29	2	3	8	2	4	1	1	2	1	2	1	3	3	2	2	1	1	4	4	3	2	1	4	4
1	9	3	0	0	1	15	16	94.1176470588235	1	1	17	100	1	17	100	1	1	17	94.4444444444444	1					21	2	1	1	2	3	1	1	2	1	2	3	3	3	2	2	1	3	4	4	3	2	2	4	4
2	9	3	0	0	1	15	0	0	0	3	16	94.1176470588235	1												20	1	1	1	1	2	2	2	1	1	99	99	99	99	99	99	99	99	99	99	99	99	99	99	99
1	9	3	0	0	1	15	16	94.1176470588235	1	1	15	88.2352941176471	1	14	82.3529411764706	1	1	16	88.8888888888889	1					23	2	2	2	1	4	1	1	3	1	2	1	3	3	2	2	1	2	4	4	3	2	2	4	4
1	10	2	0	1	0	15	15	88.2352941176471	1	1	15	88.2352941176471	1	15	88.2352941176471	1	1	17	94.4444444444444	1	17	94.4444444444444	1	1	25	2	2	3	2	1	2	2	1	1	2	1	3	3	2	2	1	1	4	4	2	2	2	4	4
1	10	2	0	1	0	15	14	82.3529411764706	1	1	14	82.3529411764706	1	14	82.3529411764706	1	1	18	100	1	11	61.1111111111111	0	3	49	2	6	23	1	6	1	1	4	1	2	1	3	3	2	2	1	4	3	4	3	2	2	1	4
2	10	2	0	1	0	15	0	0	0	3	15	88.2352941176471	1					17	94.4444444444444	1					54	2	6	34	1	2	1	1	3	1	99	99	99	99	99	99	99	99	99	99	99	99	99	99	99
2	10	2	0	1	0	15	0	0	0	3	16	94.1176470588235	1												56	2	6	35	1	6	1	1	4	1	99	99	99	99	99	99	99	99	99	99	99	99	99	99	99
1	10	2	0	1	0	15	16	94.1176470588235	1	1	16	94.1176470588235	1	16	94.1176470588235	1	1	18	100	1	18	100	1	1	20	2	1	1	2	1	2	1	1	99	2	1	3	3	2	2	1	1	4	4	3	2	2	4	4
1	2	1	1	0	0	16	16	94.1176470588235	1	1	17	100	1	17	100	1	1	18	100	1	18	100	1	1	38	2	5	18	2	6	1	1	4	1	2	3	3	3	2	2	1	3	4	4	3	2	2	4	4
2	2	1	1	0	0	16	0	0	0	3	17	100	1					17	94.4444444444444	1					27	2	2	5	1	6	1	1	5	1	99	99	99	99	99	99	99	99	99	99	99	99	99	99	99
1	2	1	1	0	0	16	14	82.3529411764706	1	1	16	94.1176470588235	1	16	94.1176470588235	1	1	18	100	1	15	83.3333333333333	1	1		2	6	24	2	1	1	1	5	1	2	3	3	3	2	2	4	3	4	2	3	2	2	4	4
2	2	1	1	0	0	16	0	0	0	3	17	100	1					18	100	1					28	2	2	4	1	6	1	1	3	1	99	99	99	99	99	99	99	99	99	99	99	99	99	99	99
2	4	1	1	0	0	16	0	0	0	3	16	94.1176470588235	1					17	94.4444444444444	1					38	2	4	15	1	1	2	2	1	99	99	99	99	99	99	99	99	99	99	99	99	99	99	99	99
1	4	1	1	0	0	16	17	100	1	1	17	100	1	16	94.1176470588235	1	1	18	100	1	17	94.4444444444444	1	1	38	2	4	15	1	1	2	1	1	3	2	1	3	3	2	2	1	3	4	4	3	2	2	4	4
2	4	1	1	0	0	16	0	0	0	3	16	94.1176470588235	1					18	100	1					23	2	2	2	1	6	1	1	1	1	99	99	99	99	99	99	99	99	99	99	99	99	99	99	99
2	4	1	1	0	0	16	0	0	0	3	17	100	1												26	2	2	3	1	5	1	1	2	1	99	99	99	99	99	99	99	99	99	99	99	99	99	99	99
1	5	2	0	1	0	16	17	100	1	1	17	100	1	15	88.2352941176471	1	1	18	100	1	17	94.4444444444444	1	1	36	2	4	15	1	5	1	1	5	1	2	1	3	3	2	2	1	3	4	4	3	2	2	4	4
1	5	2	0	1	0	16	12	70.5882352941177	0	3	15	88.2352941176471	1	14	82.3529411764706	1	1	18	100	1	18	100	1	1	27	2	3	8	1	2	1	1	5	1	2	3	3	3	2	3	1	1	4	4	2	2	2	4	2
2	5	2	0	1	0	16	0	0	0	3	17	100	1					18	100	1					33	2	4	13	2	1	1	1	2	1	99	99	99	99	99	99	99	99	99	99	99	99	99	99	99
1	5	2	0	1	0	16	17	100	1	1	17	100	1	17	100	1	1	18	100	1	18	100	1	1	33	2	4	13	2	3	1	1	3	1	2	1	3	3	2	2	1	3	4	4	3	2	2	4	4
2	5	2	0	1	0	16	0	0	0	3	13	76.4705882352941	0					15	83.3333333333333	1					33	2	2	3	2	4	1	1	2	1	99	99	99	99	99	99	99	99	99	99	99	99	99	99	99
1	6	1	1	0	0	16	15	88.2352941176471	1	1	14	82.3529411764706	1	13	76.4705882352941	0	3	18	100	1					50	2	6	26	99	3	1	1	2	1	2	1	3	3	2	3	1	3	4	1	3	2	2	4	4
2	6	1	1	0	0	16	0	0	0	3	14	82.3529411764706	1												35	1	4	13	1	1	1	1	3	1	99	99	99	99	99	99	99	99	99	99	99	99	99	99	99
1	6	1	1	0	0	16	17	100	1	1	17	100	1	11	64.7058823529412	0	3	18	100	1					32	2	4	11	1	6	1	1	5	1	2	1	3	3	2	2	1	3	4	4	3	2	2	4	4
1	6	1	1	0	0	16	12	70.5882352941177	0	3	17	100	1	15	88.2352941176471	1	1	17	94.4444444444444	1					46	2	4	15	2	1	1	1	2	1	1	1	3	3	2	2	1	1	4	1	3	2	2	2	4
2	6	1	1	0	0	16	0	0	0	3	15	88.2352941176471	1												28	1	2	3	1	1	2	2	1	99	99	99	99	99	99	99	99	99	99	99	99	99	99	99	99
2	7	1	1	0	0	16	0	0	0	3	17	100	1					18	100	1					27	2	3	6	1	4	1	1	5	1	99	99	99	99	99	99	99	99	99	99	99	99	99	99	99
1	7	1	1	0	0	16	16	94.1176470588235	1	1	17	100	1	16	94.1176470588235	1	1	14	77.7777777777778	1	15	83.3333333333333	1	1	24	2	2	2	1	1	1	1	5	1	2	1	3	3	2	2	2	3	4	4	3	2	2	4	4
1	7	1	1	0	0	16	16	94.1176470588235	1	1	17	100	1	14	82.3529411764706	1	1	16	88.8888888888889	1	15	83.3333333333333	1	1	29	2	3	7	1	2	2	2	1	3	2	1	3	3	2	2	1	3	4	3	3	2	2	4	4
1	7	1	1	0	0	16	17	100	1	1	17	100	1	17	100	1	1	17	94.4444444444444	1	17	94.4444444444444	1	1	30	2	3	10	1	1	1	1	3	1	2	1	3	3	2	2	1	3	4	4	3	2	2	4	4
1	7	1	1	0	0	16	6	35.2941176470588	0	3	15	88.2352941176471	1	13	76.4705882352941	0	3	16	88.8888888888889	1	16	88.8888888888889	1	1	51	2	6	26	1	3	1	1	2	1	1	1	1	1	3	2	2	1	1	4	1	4	2	1	4
2	7	1	1	0	0	16	0	0	0	3	17	100	1					14	77.7777777777778	1					27	2	1	1	2	2	2	1	1	2	99	99	99	99	99	99	99	99	99	99	99	99	99	99	99
2	7	1	1	0	0	16	0	0	0	3	16	94.1176470588235	1					17	94.4444444444444	1					39	2	3	7	1	1	2	1	1	1	99	99	99	99	99	99	99	99	99	99	99	99	99	99	99
1	8	2	0	1	0	16	16	94.1176470588235	1	1	16	94.1176470588235	1	17	100	1	1	18	100	1					34	2	4	13	1	6	1	1	2	1	2	1	3	3	2	2	1	1	4	4	3	2	2	4	4
1	8	2	0	1	0	16	11	64.7058823529412	0	3	16	94.1176470588235	1	15	88.2352941176471	1	1	15	83.3333333333333	1					45	2	6	23	1	1	1	1	1	1	2	1	3	1	2	3	2	1	2	4	3	2	4	4	4
2	9	3	0	0	1	16	0	0	0	3	17	100	1												20	2	1	.6	2	1	2	2	1	1	99	99	99	99	99	99	99	99	99	99	99	99	99	99	99
2	9	3	0	0	1	16	0	0	0	3	16	94.1176470588235	1												45	2	6	25	1	3	1	1	5	1	99	99	99	99	99	99	99	99	99	99	99	99	99	99	99
2	10	2	0	1	0	16	0	0	0	3	17	100	1					18	100	1					20	2	1	1.6	1	1	1	1	2	1	99	99	99	99	99	99	99	99	99	99	99	99	99	99	99
1	10	2	0	1	0	16	16	94.1176470588235	1	1	17	100	1	17	100	1	1	18	100	1	18	100	1	1	20	2	1	1	2	1	2	1	1	99	2	1	3	3	2	2	1	1	4	4	3	2	2	4	4
1	10	2	0	1	0	16	16	94.1176470588235	1	1	16	94.1176470588235	1	17	100	1	1	10	55.5555555555556	0	17	94.4444444444444	1	1	42	2	6	22	1	1	1	1	3	1	2	1	3	3	2	2	1	1	4	4	3	2	2	4	4
1	10	2	0	1	0	16	14	82.3529411764706	1	1	17	100	1	16	94.1176470588235	1	1	18	100	1	17	94.4444444444444	1	1	21	2	1	1	1	1	1	1	1	1	2	1	3	3	2	2	1	1	4	1	2	2	2	4	4
1	1	2	0	1	0	17	12	70.5882352941177	0	3	16	94.1176470588235	1	16	94.1176470588235	1	1	12	66.6666666666667	0	14	77.7777777777778	0	3	28	2	3	7	2	3	1	2	1	1	2	3	3	2	2	3	4	3	4	4	4	2	2	4	4
1	1	2	0	1	0	17	10	58.8235294117647	0	3	12	70.5882352941177	0	13	76.4705882352941	0	3	17	94.4444444444444	1	14	77.7777777777778	0	3	20	2	1	.5	2	2	2	2	1	1	2	1	3	2	2	3	2	1	99	4	99	2	2	1	4
1	2	1	1	0	0	17	15	88.2352941176471	1	1	16	94.1176470588235	1	15	88.2352941176471	1	1	12	66.6666666666667	0	13	72.2222222222222	0	3	28	2	3	6	2	6	1	1	4	1	2	3	3	3	2	3	1	3	4	4	3	2	2	4	4
2	2	1	1	0	0	17	0	0	0	3	17	100	1					13	72.2222222222222	0					30	2	2	5	1	6	1	1	3	1	99	99	99	99	99	99	99	99	99	99	99	99	99	99	99
2	2	1	1	0	0	17	0	0	0	3	16	94.1176470588235	1					17	94.4444444444444	1					21	2	2	3	1	1	2	2	1	1	99	99	99	99	99	99	99	99	99	99	99	99	99	99	99
1	4	1	1	0	0	17	9	52.9411764705882	0	3	3	17.6470588235294	0	15	88.2352941176471	1	1	18	100	1	18	100	1	1	31	2	3	10	2	1	2	2	1	1	2	1	3	3	2	1	3	4	1	3	2	2	1	4	1
2	4	1	1	0	0	17	0	0	0	3	16	94.1176470588235	1					2	11.1111111111111	0					24	2	2	4	1	1	1	1	4	1	99	99	99	99	99	99	99	99	99	99	99	99	99	99	99
2	4	1	1	0	0	17	0	0	0	3	17	100	1					17	94.4444444444444	1					20	2	2	2.1	1	4	1	1	3	1	99	99	99	99	99	99	99	99	99	99	99	99	99	99	99
1	5	2	0	1	0	17	17	100	1	1	17	100	1	17	100	1	1	18	100	1	16	88.8888888888889	1	1	34	2	4	15	2	3	1	2	3	1	2	1	3	3	2	2	1	3	4	4	3	2	2	4	4
1	5	2	0	1	0	17	14	82.3529411764706	1	1	17	100	1	15	88.2352941176471	1	1	18	100	1	18	100	1	1	30	2	2	3	1	6	1	1	5	1	2	1	3	3	3	4	1	2	4	4	3	2	2	4	4
1	6	1	1	0	0	17	12	70.5882352941177	0	3	15	88.2352941176471	1	15	88.2352941176471	1	1	18	100	1					35	1	3	10	2	1	1	1	4	1	2	1	3	3	2	3	4	4	4	1	4	2	2	4	4
1	6	1	1	0	0	17	11	64.7058823529412	0	3	16	94.1176470588235	1	15	88.2352941176471	1	1	18	100	1								99	99	99	99	99	99	99	2	1	3	2	2	1	2	1	4	1	3	2	3	4	4
2	7	1	1	0	0	17	0	0	0	3	17	100	1					15	83.3333333333333	1					32	2	3	8	1	6	1	1	5	1	99	99	99	99	99	99	99	99	99	99	99	99	99	99	99
1	7	1	1	0	0	17	13	76.4705882352941	0	3	14	82.3529411764706	1	12	70.5882352941177	0	3	15	83.3333333333333	1	18	100	1	1	44	2	6	24	1	1	2	2	1	1	1	1	3	3	2	2	1	1	4	1	3	2	1	4	4
2	7	1	1	0	0	17	0	0	0	3	15	88.2352941176471	1					18	100	1					29	2	3	9	1	1	2	2	1	1	99	99	99	99	99	99	99	99	99	99	99	99	99	99	99
1	7	1	1	0	0	17	12	70.5882352941177	0	3	15	88.2352941176471	1	14	82.3529411764706	1	1	16	88.8888888888889	1	14	77.7777777777778	0	3	23	2	1	1	1	1	2	2	1	1	2	1	3	3	2	2	2	1	4	1	4	4	2	4	4
1	7	1	1	0	0	17	16	94.1176470588235	1	1	17	100	1	17	100	1	1	18	100	1	18	100	1	1	25	2	2	3	2	4	1	1	3	1	2	1	3	3	2	2	2	3	4	4	3	2	2	4	4
2	7	1	1	0	0	17	0	0	0	3	17	100	1					17	94.4444444444444	1					23	2	1	1	2	1	2	1	3	1	99	99	99	99	99	99	99	99	99	99	99	99	99	99	99
1	7	1	1	0	0	17	10	58.8235294117647	0	3	14	82.3529411764706	1	16	94.1176470588235	1	1	15	83.3333333333333	1	17	94.4444444444444	1	1	39	2	1	1.5	2	5	1	1	4	1	2	3	3	3	2	2	1	3	4	1	99	4	99	99	99
1	8	2	0	1	0	17	11	64.7058823529412	0	3	15	88.2352941176471	1	15	88.2352941176471	1	1	17	94.4444444444444	1	18	100	1	1	22	2	1	1	2	1	2	1	1	1	2	1	3	2	2	3	2	3	4	1	3	2	1	2	4
1	8	2	0	1	0	17	16	94.1176470588235	1	1	17	100	1	16	94.1176470588235	1	1				18	100	1	1	35	2	1	0	1	1	1	1	3	0	2	1	3	3	2	1	1	3	4	4	3	2	2	4	4
2	9	3	0	0	1	17	0	0	0	3	15	88.2352941176471	1												34	2	6	63	2	1	2	2	1	99	99	99	99	99	99	99	99	99	99	99	99	99	99	99	99
1	2	1	1	0	0	18	14	82.3529411764706	1	1	16	94.1176470588235	1	16	94.1176470588235	1	1	18	100	1	14	77.7777777777778	0	3	32	2	2	5	2	6	1	1	4	1	2	3	3	3	3	3	1	3	4	4	3	2	2	4	4
1	2	1	1	0	0	18	14	82.3529411764706	1	1	17	100	1	17	100	1	1	14	77.7777777777778	1	17	94.4444444444444	1	1	50	2	6	31	1	1	1	1	2	1	2	3	3	3	2	2	2	3	4	1	3	2	2	4	4
2	4	1	1	0	0	18	0	0	0	3	15	88.2352941176471	1					16	88.8888888888889	1					50	2	5	17	1	2	2	2	1	99	99	99	99	99	99	99	99	99	99	99	99	99	99	99	99
1	4	1	1	0	0	18	12	70.5882352941177	0	3	13	76.4705882352941	0	8	47.0588235294118	0	3	12	66.6666666666667	0	15	83.3333333333333	1	1	23	2	1	1	2	2	2	2	1	99	2	1	3	3	2	3	4	4	4	4	4	2	4	4	4
2	4	1	1	0	0	18	0	0	0	3	17	100	1					18	100	1					20	2	1	1	1	6	2	2	1	2	99	99	99	99	99	99	99	99	99	99	99	99	99	99	99
1	4	1	1	0	0	18	10	58.8235294117647	0	3	16	94.1176470588235	1	12	70.5882352941177	0	3				16	88.8888888888889	1	1	25	2	1	1	2	1	2	1	1	3	2	1	3	3	2	3	4	1	3	1	3	2	1	1	4
1	4	1	1	0	0	18	17	100	1	1	17	100	1	17	100	1	1	18	100	1	16	88.8888888888889	1	1	22	2	2	3	2	4	1	1	3	5	2	1	3	3	2	2	1	3	4	4	3	2	2	4	4
1	5	2	0	1	0	18	12	70.5882352941177	0	3	16	94.1176470588235	1	15	88.2352941176471	1	1	16	88.8888888888889	1	15	83.3333333333333	1	1	27	2	2	4	2	1	2	2	1	1	2	1	3	1	2	3	4	1	4	3	3	2	2	4	4
2	5	2	0	1	0	18	0	0	0	3	11	64.7058823529412	0					18	100	1					27	2	2	2	1	1	1	1	4	1	99	99	99	99	99	99	99	99	99	99	99	99	99	99	99
2	6	1	1	0	0	18	0	0	0	3	15	88.2352941176471	1												35	1	4	13	1	2	1	1	3	1	99	99	99	99	99	99	99	99	99	99	99	99	99	99	99
1	6	1	1	0	0	18	15	88.2352941176471	1	1	17	100	1	17	100	1	1	16	88.8888888888889	1					33	2	4	12	2	2	1	1	3	1	2	1	3	1	2	3	1	3	4	4	3	2	2	4	4
1	6	1	1	0	0	18	17	100	1	1	17	100	1	15	88.2352941176471	1	1	18	100	1										99		99			2	1	3	3	2	2	1	3	4	4	3	2	2	4	4
2	6	1	1	0	0	18	0	0	0	3	17	100	1												34	2	3	10	1	2	1	1	2	1	99	99	99	99	99	99	99	99	99	99	99	99	99	99	99
1	7	1	1	0	0	18	13	76.4705882352941	0	3	17	100	1	17	100	1	1	17	94.4444444444444	1	15	83.3333333333333	1	1	32	2	3	7	1	5	1	1	4	1	2	3	3	3	2	2	1	3	4	1	3	2	2	99	4
2	7	1	1	0	0	18	0	0	0	3	16	94.1176470588235	1					18	100	1					21	2	2	2	1	1	2	2	1	1	99	99	99	99	99	99	99	99	99	99	99	99	99	99	99
2	7	1	1	0	0	18	0	0	0	3	14	82.3529411764706	1					18	100	1					25	2	2	3	1	1	2	2	1	1	99	99	99	99	99	99	99	99	99	99	99	99	99	99	99
2	7	1	1	0	0	18	0	0	0	3	15	88.2352941176471	1					18	100	1					38	2	5	19	1	1	2	2	1	1	99	99	99	99	99	99	99	99	99	99	99	99	99	99	99
1	7	1	1	0	0	18	15	88.2352941176471	1	1	17	100	1	17	100	1	1	15	83.3333333333333	1	16	88.8888888888889	1	1	21	2	2	2	2	1	2	2	1	1	2	1	3	3	2	2	1	3	4	4	4	2	2	2	4
1	7	1	1	0	0	18	12	70.5882352941177	0	3	17	100	1	16	94.1176470588235	1	1	15	83.3333333333333	1	13	72.2222222222222	0	3	46	2	6	28	1	1	2	2	1	1	1	1	3	3	2	2	1	1	4	1	4	2	1	4	4
2	7	1	1	0	0	18	0	0	0	3	14	82.3529411764706	1					16	88.8888888888889	1					32	2	3	9	1	6	1	1	3	1	99	99	99	99	99	99	99	99	99	99	99	99	99	99	99
1	7	1	1	0	0	18	15	88.2352941176471	1	1	17	100	1	14	82.3529411764706	1	1	17	94.4444444444444	1	18	100	1	1	50	2	6	35	1	1	1	1	2	99	2	1	3	3	2	2	2	3	3	4	3	2	2	4	4
1	7	1	1	0	0	18	17	100	1	1	16	94.1176470588235	1	13	76.4705882352941	0	3	16	88.8888888888889	1					28	2	2	5	1	1	2	2	1	1	2	1	3	3	2	2	1	3	4	4	3	2	2	4	4
1	8	2	0	1	0	18	16	94.1176470588235	1	1	15	88.2352941176471	1	17	100	1	1	17	94.4444444444444	1					33	2	3	10	1	6	1	1	5	1	2	1	3	2	2	2	1	3	4	4	3	2	2	4	4
2	9	3	0	0	1	18	0	0	0	3	16	94.1176470588235	1												25	2	1	.7	1	3	1	1	2	1	99	99	99	99	99	99	99	99	99	99	99	99	99	99	99
1	10	2	0	1	0	18	16	94.1176470588235	1	1	16	94.1176470588235	1	15	88.2352941176471	1	1	16	88.8888888888889	1	16	88.8888888888889	1	1	39	2	4	12	2	4	1	1	4	1	2	1	3	3	2	3	1	3	4	4	3	2	2	4	4
1	10	2	0	1	0	18	15	88.2352941176471	1	1	14	82.3529411764706	1	13	76.4705882352941	0	3	18	100	1	18	100	1	1	22	1	3	8	2	1	2	1	3	1	2	1	3	3	2	1	1	1	4	4	3	2	2	4	4
2	2	1	1	0	0	19	0	0	0	3	17	100	1					18	100	1					42	2	4	15	1	6	1	1	5	1	99	99	99	99	99	99	99	99	99	99	99	99	99	99	99
1	4	1	1	0	0	19	14	82.3529411764706	1	1	17	100	1	15	88.2352941176471	1	1	17	94.4444444444444	1					27	2	3	8	1	2	1	1	3	1	2	1	3	3	2	3	4	3	4	4	3	2	1	4	4
1	4	1	1	0	0	19	16	94.1176470588235	1	1	17	100	1	17	100	1	1	17	94.4444444444444	1	18	100	1	1	21	2	2	2	2	1	2	2	1	1	2	1	3	3	2	2	2	3	4	4	3	2	2	4	4
2	4	1	1	0	0	19	0	0	0	3	15	88.2352941176471	1					18	100	1					24	2	2	2	1	1	2	2	1	1	99	99	99	99	99	99	99	99	99	99	99	99	99	99	99
2	4	1	1	0	0	19	0	0	0	3	15	88.2352941176471	1					18	100	1					22	2	2	2	1	1	2	2	1	1	99	99	99	99	99	99	99	99	99	99	99	99	99	99	99
1	4	1	1	0	0	19	13	76.4705882352941	0	3	17	100	1	17	100	1	1	18	100	1	18	100	1	1	23	2	2	3	1	1	1	2	1	1	2	1	3	3	2	3	2	2	4	4	4	2	2	4	4
1	5	2	0	1	0	19	15	88.2352941176471	1	1	17	100	1	15	88.2352941176471	1	1	18	100	1	17	94.4444444444444	1	1	34	2	4	14	1	1	2	2	1	1	2	1	3	3	2	2	1	3	3	1	3	2	2	4	4
2	5	2	0	1	0	19	0	0	0	3	15	88.2352941176471	1					18	100	1					24	2	2	4	1	1	2	2	1	1	99	99	99	99	99	99	99	99	99	99	99	99	99	99	99
2	5	2	0	1	0	19	0	0	0	3	17	100	1												38	2	4	15	1	6	1	1	4	1	99	99	99	99	99	99	99	99	99	99	99	99	99	99	99
2	6	1	1	0	0	19	0	0	0	3	11	64.7058823529412	0												32	2	2	3	2	3	2	1	1	1	99	99	99	99	99	99	99	99	99	99	99	99	99	99	99
1	6	1	1	0	0	19	13	76.4705882352941	0	3	15	88.2352941176471	1	14	82.3529411764706	1	1	18	100	1					37	1	5	18	2	1	2	99	1	3	2	1	3	2	2	2	2	4	4	4	4	2	2	4	4
2	6	1	1	0	0	19	0	0	0	3	11	64.7058823529412	0												43	1	4	13	1	1	2	1	2	1	99	99	99	99	99	99	99	99	99	99	99	99	99	99	99
1	7	1	1	0	0	19	14	82.3529411764706	1	1	16	94.1176470588235	1	13	76.4705882352941	0	3	12	66.6666666666667	0	17	94.4444444444444	1	1	35	2	5	16	1	1	1	1	1	1	2	1	3	3	2	2	2	3	2	3	3	2	2	4	4
2	7	1	1	0	0	19	0	0	0	3	17	100	1					18	100	1					25	2	2	4	1	1	2	1	1	1	99	99	99	99	99	99	99	99	99	99	99	99	99	99	99
2	7	1	1	0	0	19	0	0	0	3	16	94.1176470588235	1					13	72.2222222222222	0					46	2	6	29	1	1	1	2	2	1	99	99	99	99	99	99	99	99	99	99	99	99	99	99	99
1	7	1	1	0	0	19	15	88.2352941176471	1	1	17	100	1	16	94.1176470588235	1	1	18	100	1	15	83.3333333333333	1	1	22	2	2	4	1	2	2	2	1	1	2	1	3	3	2	2	1	3	3	4	4	2	2	4	4
1	7	1	1	0	0	19	17	100	1	1	17	100	1	17	100	1	1	18	100	1	17	94.4444444444444	1	1	35	2	4	12	1	1	1	2	1	1	2	1	3	3	2	2	1	3	4	4	3	2	2	4	4
1	7	1	1	0	0	19	17	100	1	1	17	100	1	17	100	1	1	18	100	1	17	94.4444444444444	1	1	36	2	5	17	1	6	1	1	4	1	2	1	3	3	2	2	1	3	4	4	3	2	2	4	4
1	7	1	1	0	0	19	12	70.5882352941177	0	3	17	100	1	14	82.3529411764706	1	1	15	83.3333333333333	1	18	100	1	1	25	2	1	.5	2	1	2	2	1	1	2	1	3	3	3	2	2	3	3	1	3	2	2	4	4
2	7	1	1	0	0	19	0	0	0	3	17	100	1					18	100	1					29	2	3	10	1	1	2	1	2	1	99	99	99	99	99	99	99	99	99	99	99	99	99	99	99
1	10	2	0	1	0	19	15	88.2352941176471	1	1	17	100	1	15	88.2352941176471	1	1	14	77.7777777777778	1	17	94.4444444444444	1	1	23	2	2	2	1	1	2	1	1	3	2	1	3	3	3	2	1	3	4	4	3	2	1	4	4
1	2	1	1	0	0	20	17	100	1	1	17	100	1	16	94.1176470588235	1	1	18	100	1	16	88.8888888888889	1	1	30	2	4	12	1	99	2	2	1	1	2	1	3	3	2	2	1	3	4	4	3	2	2	4	4
2	4	1	1	0	0	20	0	0	0	3	11	64.7058823529412	0					18	100	1					21	2	2	2	1	1	1	2	1	1	99	99	99	99	99	99	99	99	99	99	99	99	99	99	99
2	4	1	1	0	0	20	0	0	0	3	15	88.2352941176471	1												27	2	3	9	1	5	1	1	2	1	99	99	99	99	99	99	99	99	99	99	99	99	99	99	99
2	4	1	1	0	0	20	0	0	0	3	13	76.4705882352941	0					11	61.1111111111111	0					26	2	2	3	1	1	2	1	2	1	99	99	99	99	99	99	99	99	99	99	99	99	99	99	99
2	4	1	1	0	0	20	0	0	0	3	16	94.1176470588235	1												21	2	2	2	1	1	1	1	3	1	99	99	99	99	99	99	99	99	99	99	99	99	99	99	99
1	4	1	1	0	0	20	16	94.1176470588235	1	1	16	94.1176470588235	1	17	100	1	1	13	72.2222222222222	0					24	2	2	3	2	2	1	1	3	1	2	1	3	3	2	3	1	3	4	4	3	2	2	4	4
2	4	1	1	0	0	20	0	0	0	3	15	88.2352941176471	1					18	100	1					20	2	1	1	1	1	1	2	1	1	99	99	99	99	99	99	99	99	99	99	99	99	99	99	99
2	6	1	1	0	0	20	0	0	0	3	2	11.7647058823529	0												28	2	3	10	1	1	1	1	3	1	99	99	99	99	99	99	99	99	99	99	99	99	99	99	99
1	7	1	1	0	0	20	15	88.2352941176471	1	1	17	100	1	17	100	1	1	16	88.8888888888889	1	17	94.4444444444444	1	1	37	2	4	15	2	1	2	1	3	1	2	1	3	3	2	2	1	3	3	1	3	2	2	4	4
2	7	1	1	0	0	20	0	0	0	3	17	100	1					18	100	1					24	2	2	2	1	1	1	1	2	1	99	99	99	99	99	99	99	99	99	99	99	99	99	99	99
2	7	1	1	0	0	20	0	0	0	3	12	70.5882352941177	0					18	100	1					44	2	6	26	1	1	2	2	1	1	99	99	99	99	99	99	99	99	99	99	99	99	99	99	99
1	7	1	1	0	0	20	15	88.2352941176471	1	1	17	100	1	17	100	1	1	17	94.4444444444444	1	18	100	1	1	22	2	2	4	1	1	1	2	1	3	2	1	3	3	2	2	1	3	3	4	4	2	2	4	4
2	7	1	1	0	0	20	0	0	0	3	13	76.4705882352941	0					15	83.3333333333333	1					0	2	4	14	1	1	1	1	2	1	99	99	99	99	99	99	99	99	99	99	99	99	99	99	99
1	7	1	1	0	0	20	17	100	1	1	17	100	1	17	100	1	1	17	94.4444444444444	1	17	94.4444444444444	1	1	40	2	6	21	1	1	1	2	2	1	2	1	3	3	2	2	1	3	4	4	3	2	2	4	4
1	7	1	1	0	0	20	11	64.7058823529412	0	3	17	100	1	16	94.1176470588235	1	1	18	100	1	18	100	1	1	23	2	2	2	2	1	2	2	1	99	2	1	3	4	2	3	1	1	2	3	4	2	2	4	4
1	7	1	1	0	0	20	16	94.1176470588235	1	1	17	100	1	17	100	1	1	18	100	1	14	77.7777777777778	0	3	27	2	2	2	2	1	2	2	1	1	2	1	3	3	2	2	1	3	4	4	3	4	2	4	4
1	8	2	0	1	0	20	5	29.4117647058824	0	3	15	88.2352941176471	1	14	82.3529411764706	1	1	15	83.3333333333333	1	17	94.4444444444444	1	1	32	2	4	13	1	1	2	1	4	1	2	2	3	3	2	99	1	99	99	99	99	99	99	99	99
1	4	1	1	0	0	21	14	82.3529411764706	1	1	17	100	1	14	82.3529411764706	1	1	12	66.6666666666667	0	15	83.3333333333333	1	1	22	2	2	3	2	1	2	2	1	1	2	1	3	3	2	2	1	3	4	4	4	2	1	3	4
2	4	1	1	0	0	21	0	0	0	3	16	94.1176470588235	1					18	100	1					21	2	1	1	1	1	1	1	4	1	99	99	99	99	99	99	99	99	99	99	99	99	99	99	99
2	4	1	1	0	0	21	0	0	0	3	16	94.1176470588235	1												39	2	4	15	1	1	2	2	1	1	99	99	99	99	99	99	99	99	99	99	99	99	99	99	99
1	5	2	0	1	0	21	16	94.1176470588235	1	1	17	100	1	17	100	1	1	16	88.8888888888889	1					38	2	4	15	1	6	1	1	4	1	2	1	3	3	2	2	1	3	4	4	3	4	2	4	4
2	7	1	1	0	0	21	0	0	0	3	17	100	1					18	100	1					30	2	1	0	1	1	1	1	2	1	99	99	99	99	99	99	99	99	99	99	99	99	99	99	99
2	7	1	1	0	0	21	0	0	0	3	16	94.1176470588235	1					18	100	1					33	2	4	14	1	1	2	2	1	1	99	99	99	99	99	99	99	99	99	99	99	99	99	99	99
1	7	1	1	0	0	21	15	88.2352941176471	1	1	15	88.2352941176471	1	17	100	1	1	16	88.8888888888889	1	17	94.4444444444444	1	1	21	2	2	2	1	1	1	1	5	1	2	1	3	3	2	2	1	1	4	4	3	2	2	1	4
2	7	1	1	0	0	21	0	0	0	3	15	88.2352941176471	1												50	2	6	29	1	1	1	1	2	1	99	99	99	99	99	99	99	99	99	99	99	99	99	99	99
1	7	1	1	0	0	21	15	88.2352941176471	1	1	17	100	1	17	100	1	1	18	100	1	17	94.4444444444444	1	1	23	2	1	.5	1	1	2	2	1	1	2	1	3	3	2	2	1	3	4	4	2	4	2	4	4
2	8	2	0	1	0	21	0	0	0	3	14	82.3529411764706	1					17	94.4444444444444	1					32	2	4	13	1	1	1	1	2	1	99	99	99	99	99	99	99	99	99	99	99	99	99	99	99
1	10	2	0	1	0	21	16	94.1176470588235	1	1	17	100	1	17	100	1	1	18	100	1	17	94.4444444444444	1	1	27	2	3	6	1	1	2	2	1	1	2	1	3	3	2	2	1	1	4	4	3	2	2	4	4
1	2	1	1	0	0	22	15	88.2352941176471	1	1	17	100	1	17	100	1	1	18	100	1	15	83.3333333333333	1	1	45	2	6	22	1	1	2	1	99	1	2	1	3	3	2	3	1	3	4	4	4	2	2	4	4
1	4	1	1	0	0	22	12	70.5882352941177	0	3	14	82.3529411764706	1	16	94.1176470588235	1	1	18	100	1	18	100	1	1	20	2	5	19	2	1	2	1	2	1	2	1	3	1	2	3	2	1	3	4	3	2	2	4	4
1	4	1	1	0	0	22	10	58.8235294117647	0	3	16	94.1176470588235	1	17	100	1	1	18	100	1	16	88.8888888888889	1	1	30	2	3	10	99	99	99	99	1	3	2	1	3	2	2	3	1	4	4	1	2	2	2	2	1
1	4	1	1	0	0	22	16	94.1176470588235	1	1	17	100	1	17	100	1	1	17	94.4444444444444	1	17	94.4444444444444	1	1	28	2	3	9	1	1	1	1	3	1	2	1	3	3	2	2	1	3	4	4	3	2	2	4	4
2	5	2	0	1	0	22	0	0	0	3	15	88.2352941176471	1					17	94.4444444444444	1					34	2	4	15	1	1	2	1	5	1	99	99	99	99	99	99	99	99	99	99	99	99	99	99	99
1	5	2	0	1	0	22	15	88.2352941176471	1	1	17	100	1	11	64.7058823529412	0	3	18	100	1	16	88.8888888888889	1	1	30	2	3	9	1	1	1	2	1	1	2	3	3	3	2	2	1	3	4	4	3	4	2	4	4
1	7	1	1	0	0	22	15	88.2352941176471	1	1	16	94.1176470588235	1	15	88.2352941176471	1	1	18	100	1	18	100	1	1	29	2	3	8	2	1	2	1	1	1	2	1	3	3	2	2	1	1	2	4	3	2	2	4	4
1	7	1	1	0	0	22	7	41.1764705882353	0	3	8	47.0588235294118	0	11	64.7058823529412	0	3	16	88.8888888888889	1	15	83.3333333333333	1	1	49	2	5	20	2	1	2	1	2	99	1	1	99	3	4	3	4	3	4	3	3	4	4	4	1
1	7	1	1	0	0	22	14	82.3529411764706	1	1	17	100	1	17	100	1	1	18	100	1	17	94.4444444444444	1	1	30	2	3	7	2	4	2	2	1	1	2	1	3	3	2	2	4	3	1	2	3	2	2	4	4
1	2	1	1	0	0	23	8	47.0588235294118	0	3	10	58.8235294117647	0	15	88.2352941176471	1	1	16	88.8888888888889	1	13	72.2222222222222	0	3		2	6	25	2	3	1	1	4	1	2	3	3	3	2	4	4	1	1	3	4	2	2	1	1
1	4	1	1	0	0	23	13	76.4705882352941	0	3	15	88.2352941176471	1	13	76.4705882352941	0	3	18	100	1	18	100	1	1	22	2	1	1	2	1	2	2	1	1	2	1	3	3	2	2	1	3	4	4	3	3	1	1	4
2	4	1	1	0	0	23	0	0	0	3	10	58.8235294117647	0					17	94.4444444444444	1					28	2	3	8	1	1	2	1	5	1	99	99	99	99	99	99	99	99	99	99	99	99	99	99	99
2	4	1	1	0	0	23	0	0	0	3	17	100	1													2	2	3	1	5	2	2	1	1	99	99	99	99	99	99	99	99	99	99	99	99	99	99	99
1	4	1	1	0	0	23	6	35.2941176470588	0	3	13	76.4705882352941	0	15	88.2352941176471	1	1	17	94.4444444444444	1	18	100	1	1	22	2	5	19	2	1	2	1	3	1	1	1	3	1	2	3	2	4	3	4	2	4	1	1	1
2	4	1	1	0	0	23	0	0	0	3	17	100	1					18	100	1					22	2	2	3	1	1	2	2	1	1	99	99	99	99	99	99	99	99	99	99	99	99	99	99	99
1	4	1	1	0	0	23	14	82.3529411764706	1	1	15	88.2352941176471	1	17	100	1	1	15	83.3333333333333	1	17	94.4444444444444	1	1	20	2	1	1	2	4	1	1	2	1	2	1	3	2	2	2	1	3	4	1	3	4	2	4	4
1	7	1	1	0	0	23	15	88.2352941176471	1	1	16	94.1176470588235	1	15	88.2352941176471	1	1	17	94.4444444444444	1	18	100	1	1	25	2	2	5	2	1	2	2	1	1	2	1	3	3	2	2	4	3	4	4	3	2	2	1	4
1	7	1	1	0	0	23	11	64.7058823529412	0	3	15	88.2352941176471	1	16	94.1176470588235	1	1	18	100	1	18	100	1	1	36	2	5	16	2	1	2	2	4	99	2	3	3	3	2	2	1	3	4	3	4	2	3	4	99
1	7	1	1	0	0	23	16	94.1176470588235	1	1	17	100	1	17	100	1	1	18	100	1	16	88.8888888888889	1	1	24	2	2	3	1	3	1	1	3	1	2	1	3	3	2	3	1	3	4	4	3	2	2	4	4
2	7	1	1	0	0	23	0	0	0	3	16	94.1176470588235	1					18	100	1					25	2	1	1	1	1	1	1	1	1	99	99	99	99	99	99	99	99	99	99	99	99	99	99	99
2	7	1	1	0	0	23	0	0	0	3	17	100	1					17	94.4444444444444	1					32	2	4	11	1	2	1	1	3	99	99	99	99	99	99	99	99	99	99	99	99	99	99	99	99
2	4	1	1	0	0	24	0	0	0	3	16	94.1176470588235	1												21	2	2	3	1	1	2	2	1	1	99	99	99	99	99	99	99	99	99	99	99	99	99	99	99
1	4	1	1	0	0	24	12	70.5882352941177	0	3	16	94.1176470588235	1	15	88.2352941176471	1	1	18	100	1	18	100	1	1	33	2	3	8	2	1	2	1	2	1	2	1	3	1	2	3	2	3	3	1	3	2	2	4	4
1	4	1	1	0	0	24	17	100	1	1	14	82.3529411764706	1	17	100	1	1	18	100	1	18	100	1	1	3	2	4	11	1	2	2	1	1	3	2	1	3	3	2	2	1	3	4	4	3	2	2	4	4
1	4	1	1	0	0	24	15	88.2352941176471	1	1	13	76.4705882352941	0	16	94.1176470588235	1	1	18	100	1	16	88.8888888888889	1	1	25	2	2	3	2	1	1	1	1	1	2	1	3	3	2	2	2	3	4	4	4	2	2	4	4
1	2	1	1	0	0	25	16	94.1176470588235	1	1	16	94.1176470588235	1	7	41.1764705882353	0	3	18	100	1	18	100	1	1	44	2	6	22	1	1	2	1	5	1	2	1	3	3	2	1	1	3	4	4	3	2	2	4	4
2	4	1	1	0	0	25	0	0	0	3	15	88.2352941176471	1												40	2	6	21	1	2	1	1	1	1	99	99	99	99	99	99	99	99	99	99	99	99	99	99	99
1	4	1	1	0	0	25	11	64.7058823529412	0	3	16	94.1176470588235	1	15	88.2352941176471	1	1				18	100	1	1	20	2	1	1	2	1	1	1	2	1	2	3	3	3	2	3	4	1	4	1	3	2	4	4	4
1	4	1	1	0	0	25	15	88.2352941176471	1	1	17	100	1	17	100	1	1	18	100	1	18	100	1	1	24	2	2	2	2	1	1	1	3	1	2	1	3	3	2	2	2	3	4	4	4	2	2	4	4
1	4	1	1	0	0	28	12	70.5882352941177	0	3	16	94.1176470588235	1	17	100	1	1	16	88.8888888888889	1						2	1	1	2	2	1	1	2	1	2	1	2	2	1	2	1	3	4	2	4	2	2	4	4
1	4	1	1	0	0	28	9	52.9411764705882	0	3	12	70.5882352941177	0	15	88.2352941176471	1	1	18	100	1					40	2	5	20	2	2	2	2	2	1	2	1	3	3	2	2	1	1	3	3	1	1	1	3	4
1	4	1	1	0	0	28	9	52.9411764705882	0	3	17	100	1	15	88.2352941176471	1	1	15	83.3333333333333	1	16	88.8888888888889	1	1	50	2	5	20	2	2	2	2	2	1	2	1	4	1	2	3	1	1	4	2	4	2	2	2	2
1	4	1	1	0	0	29	13	76.4705882352941	0	3	17	100	1	16	94.1176470588235	1	1	18	100	1	18	100	1	1	23	2	1	1	2	1	2	1	2	1	2	1	3	3	2	3	2	3	4	4	3	4	2	1	4
1	5	2	0	1	0	125	10	58.8235294117647	0	3	17	100	1	11	64.7058823529412	0	3	18	100	1	17	94.4444444444444	1	1	38	2	4	14	1	1	1	1	2	1	3	3	3	3	2	3	2	1	4	1	3	2	1	4	4
1	5	2	0	1	0	145	17	100	1	1	17	100	1	15	88.2352941176471	1	1	18	100	1	18	100	1	1	24	2	2	5	1	5	1	1	3	1	2	1	3	3	2	2	1	3	4	4	3	2	2	4	4
[truncated: 154 more columns]
